# Supplementary material for: Taxonomic review of Gasterophilus (Oestridae, Gasterophilinae) of the world, with updated nomenclature, keys, biological notes, and distributions
Source: Zookeys. 2019 Nov 21;891:119–56. doi: 10.3897/zookeys.891.38560 (PMC6882926; doi:10.3897/zookeys.891.38560)
Supplement: XML Treatment for Gasterophilus [file zookeys.891.38560-treatment1.xml]

<!DOCTYPE tp:taxon-treatment
  PUBLIC "-//TaxonX//DTD Taxonomic Treatment Publishing DTD v0 20100105//EN" "tax-treatment-NSO.dtd">
<tp:taxon-treatment xmlns:tp="http://www.plazi.org/taxpub"><tp:treatment-meta><kwd-group><label>Taxon classification</label><kwd><named-content xmlns:xlink="http://www.w3.org/1999/xlink" content-type="kingdom">Animalia</named-content></kwd><kwd><named-content xmlns:xlink="http://www.w3.org/1999/xlink" content-type="order">Diptera</named-content></kwd><kwd><named-content xmlns:xlink="http://www.w3.org/1999/xlink" content-type="family">Oestridae</named-content></kwd></kwd-group><mixed-citation publication-type="journal"><person-group><name><surname>Li</surname><given-names>Xin-Yu</given-names></name><name><surname>Pape</surname><given-names>Thomas</given-names></name><name><surname>Zhang</surname><given-names>Dong</given-names></name></person-group><article-title>Taxonomic review of <italic><tp:taxon-name><tp:taxon-name-part taxon-name-part-type="genus" reg="Gasterophilus">Gasterophilus</tp:taxon-name-part></tp:taxon-name></italic> (<tp:taxon-name><tp:taxon-name-part taxon-name-part-type="family">Oestridae</tp:taxon-name-part></tp:taxon-name>, <tp:taxon-name><tp:taxon-name-part taxon-name-part-type="subfamily">Gasterophilinae</tp:taxon-name-part></tp:taxon-name>) of the world, with updated nomenclature, keys, biological notes, and distributions</article-title><source>Zookeys</source><day>21</day><month>11</month><year>2019</year><volume>891</volume><fpage>119</fpage><lpage>156</lpage><pub-id pub-id-type="doi">10.3897/zookeys.891.38560</pub-id></mixed-citation></tp:treatment-meta><tp:nomenclature><label>Genus</label><tp:taxon-name><object-id xmlns:xlink="http://www.w3.org/1999/xlink" content-type="arpha" xlink:type="simple">14006216-1A40-5234-AA00-CCECF5EB7128</object-id>
            <tp:taxon-name-part taxon-name-part-type="genus" reg="Gasterophilus">Gasterophilus</tp:taxon-name-part>
          </tp:taxon-name><xref ref-type="fig" rid="F1">Figs 1</xref><xref ref-type="fig" rid="F2">, 2</xref><xref ref-type="fig" rid="F3">, 3</xref><xref ref-type="fig" rid="F4">, 4</xref><xref ref-type="fig" rid="F5">, 5</xref><xref ref-type="fig" rid="F6">, 6</xref><xref ref-type="fig" rid="F7">, 7</xref><xref ref-type="fig" rid="F8">, 8</xref><xref ref-type="fig" rid="F9">, 9</xref><xref ref-type="fig" rid="F10">, 10</xref><xref ref-type="fig" rid="F11">, 11</xref><xref ref-type="fig" rid="F12">, 12</xref><xref ref-type="fig" rid="F13">, 13</xref><xref ref-type="fig" rid="F14">, 14</xref><xref ref-type="fig" rid="F15">, 15</xref><xref ref-type="fig" rid="F16">, 16</xref><xref ref-type="fig" rid="F17">, 17</xref><xref ref-type="fig" rid="F18">, 18</xref><xref ref-type="fig" rid="F19">, 19</xref><xref ref-type="table" rid="T1">; Table 1</xref><tp:nomenclature-citation-list><tp:nomenclature-citation><tp:taxon-name>
                <tp:taxon-name-part taxon-name-part-type="genus" reg="Gasterophilus">Gasterophilus</tp:taxon-name-part>
              </tp:taxon-name><comment>Leach, 1817: 2. Type species: <tp:taxon-name><tp:taxon-name-part taxon-name-part-type="genus" reg="Oestrus">Oestrus</tp:taxon-name-part> <tp:taxon-name-part taxon-name-part-type="species" reg="equi">equi</tp:taxon-name-part></tp:taxon-name> Clark, 1797 [= <tp:taxon-name><tp:taxon-name-part taxon-name-part-type="genus" reg="Oestrus">Oestrus</tp:taxon-name-part> <tp:taxon-name-part taxon-name-part-type="species" reg="intestinalis">intestinalis</tp:taxon-name-part></tp:taxon-name> De Geer, 1776], by subsequent designation of <xref ref-type="bibr" rid="B21">Curtis (1826</xref>: 146).</comment></tp:nomenclature-citation><tp:nomenclature-citation><tp:taxon-name>
                <tp:taxon-name-part taxon-name-part-type="genus" reg="Gastrus">Gastrus</tp:taxon-name-part>
              </tp:taxon-name><comment>Meigen, 1824: 174. Type species: <tp:taxon-name><tp:taxon-name-part taxon-name-part-type="genus" reg="Oestrus">Oestrus</tp:taxon-name-part> <tp:taxon-name-part taxon-name-part-type="species" reg="intestinalis">intestinalis</tp:taxon-name-part></tp:taxon-name> De Geer, 1776, by subsequent designation of <xref ref-type="bibr" rid="B18">Coquillett (1910</xref>: 546).</comment></tp:nomenclature-citation><tp:nomenclature-citation><tp:taxon-name>
                <tp:taxon-name-part taxon-name-part-type="genus" reg="Gastrophilus">Gastrophilus</tp:taxon-name-part>
              </tp:taxon-name><comment>Agassiz, 1846: 160. Unjustified emendation of <tp:taxon-name><tp:taxon-name-part taxon-name-part-type="genus" reg="Gasterophilus">Gasterophilus</tp:taxon-name-part></tp:taxon-name> Leach, 1817. Type species: <tp:taxon-name><tp:taxon-name-part taxon-name-part-type="genus" reg="Oestrus">Oestrus</tp:taxon-name-part> <tp:taxon-name-part taxon-name-part-type="species" reg="equi">equi</tp:taxon-name-part></tp:taxon-name> Clark, 1797 [= <tp:taxon-name><tp:taxon-name-part taxon-name-part-type="genus" reg="Oestrus">Oestrus</tp:taxon-name-part> <tp:taxon-name-part taxon-name-part-type="species" reg="intestinalis">intestinalis</tp:taxon-name-part></tp:taxon-name> De Geer, 1776] (automatic).</comment></tp:nomenclature-citation><tp:nomenclature-citation><tp:taxon-name>
                <tp:taxon-name-part taxon-name-part-type="genus" reg="Enteromyza">Enteromyza</tp:taxon-name-part>
              </tp:taxon-name><comment>Rondani, 1857: 20. Unnecessary new replacement name for <tp:taxon-name><tp:taxon-name-part taxon-name-part-type="genus" reg="Gastrus">Gastrus</tp:taxon-name-part></tp:taxon-name> Meigen, 1824 and <tp:taxon-name><tp:taxon-name-part taxon-name-part-type="genus" reg="Gasterophilus">Gasterophilus</tp:taxon-name-part></tp:taxon-name> Leach, 1817. Type species: <tp:taxon-name><tp:taxon-name-part taxon-name-part-type="genus" reg="Oestrus">Oestrus</tp:taxon-name-part> <tp:taxon-name-part taxon-name-part-type="species" reg="equi">equi</tp:taxon-name-part></tp:taxon-name> Clark, 1797 [= <tp:taxon-name><tp:taxon-name-part taxon-name-part-type="genus" reg="Oestrus">Oestrus</tp:taxon-name-part> <tp:taxon-name-part taxon-name-part-type="species" reg="intestinalis">intestinalis</tp:taxon-name-part></tp:taxon-name> De Geer, 1776] (automatic).</comment></tp:nomenclature-citation><tp:nomenclature-citation><tp:taxon-name>
                <tp:taxon-name-part taxon-name-part-type="genus" reg="Rhinogastrophilus">Rhinogastrophilus</tp:taxon-name-part>
              </tp:taxon-name><comment>Townsend, 1918: 152. Type species: <tp:taxon-name><tp:taxon-name-part taxon-name-part-type="genus" reg="Oestrus">Oestrus</tp:taxon-name-part> <tp:taxon-name-part taxon-name-part-type="species" reg="nasalis">nasalis</tp:taxon-name-part></tp:taxon-name> Linnaeus, 1758, by original designation.</comment></tp:nomenclature-citation><tp:nomenclature-citation><tp:taxon-name>
                <tp:taxon-name-part taxon-name-part-type="genus" reg="Enteromyia">Enteromyia</tp:taxon-name-part>
              </tp:taxon-name><comment>Enderlein, 1934: 425. Type species: <tp:taxon-name><tp:taxon-name-part taxon-name-part-type="genus" reg="Oestrus">Oestrus</tp:taxon-name-part> <tp:taxon-name-part taxon-name-part-type="species" reg="haemorrhoidalis">haemorrhoidalis</tp:taxon-name-part></tp:taxon-name> Linnaeus, 1758, by original designation.</comment></tp:nomenclature-citation><tp:nomenclature-citation><tp:taxon-name>
                <tp:taxon-name-part taxon-name-part-type="genus" reg="Stomachobia">Stomachobia</tp:taxon-name-part>
              </tp:taxon-name><comment>Enderlein, 1934: 425. Type species: <tp:taxon-name><tp:taxon-name-part taxon-name-part-type="genus" reg="Oestrus">Oestrus</tp:taxon-name-part> <tp:taxon-name-part taxon-name-part-type="species" reg="pecorum">pecorum</tp:taxon-name-part></tp:taxon-name> Fabricius, 1794, by original designation.</comment></tp:nomenclature-citation><tp:nomenclature-citation><tp:taxon-name>
                <tp:taxon-name-part taxon-name-part-type="genus" reg="Haemorrhoestrus">Haemorrhoestrus</tp:taxon-name-part>
              </tp:taxon-name><comment>Townsend, 1934: 406. Type species: <tp:taxon-name><tp:taxon-name-part taxon-name-part-type="genus" reg="Oestrus">Oestrus</tp:taxon-name-part> <tp:taxon-name-part taxon-name-part-type="species" reg="haemorrhoidalis">haemorrhoidalis</tp:taxon-name-part></tp:taxon-name> Linnaeus, 1758, by original designation.</comment></tp:nomenclature-citation><tp:nomenclature-citation><tp:taxon-name>
                <tp:taxon-name-part taxon-name-part-type="genus" reg="Progastrophilus">Progastrophilus</tp:taxon-name-part>
              </tp:taxon-name><comment>Townsend, 1934: 406. Type species: <tp:taxon-name><tp:taxon-name-part taxon-name-part-type="genus" reg="Oestrus">Oestrus</tp:taxon-name-part> <tp:taxon-name-part taxon-name-part-type="species" reg="pecorum">pecorum</tp:taxon-name-part></tp:taxon-name> Fabricius, 1794, by original designation.</comment></tp:nomenclature-citation></tp:nomenclature-citation-list></tp:nomenclature><tp:treatment-sec sec-type="Selected references" id="SECID0EMVAG"><title>Selected references.</title><p><xref ref-type="bibr" rid="B7">Brauer (1863</xref>: 53); <xref ref-type="bibr" rid="B104">Zumpt (1965</xref>: 111); <xref ref-type="bibr" rid="B39">Grunin (1969</xref>: 21); <xref ref-type="bibr" rid="B82">Pont (1973</xref>: 698); <xref ref-type="bibr" rid="B49">James (1974</xref>: 92); <xref ref-type="bibr" rid="B51">Kettle (1974)</xref>; <xref ref-type="bibr" rid="B70">Papavero (1977</xref>: 19); <xref ref-type="bibr" rid="B97">Wood (1987</xref>: 1148); <xref ref-type="bibr" rid="B88">Soós and Minář (1986</xref>: 238); <xref ref-type="bibr" rid="B99">Xue and Wang (1996</xref>: 2209); <xref ref-type="bibr" rid="B72">Pape (2001)</xref>; <xref ref-type="bibr" rid="B74">Pape et al. (2017)</xref>; Otranto et al. (2005); <xref ref-type="bibr" rid="B16">Colwell et al. (2006</xref>: 5); <xref ref-type="bibr" rid="B17">Colwell et al. (2007)</xref>; <xref ref-type="bibr" rid="B29">Felix et al. (2007)</xref>; <xref ref-type="bibr" rid="B103">Zhang et al. (2012)</xref>; <xref ref-type="bibr" rid="B48">Huang et al. (2016)</xref>; <xref ref-type="bibr" rid="B102">Zhang et al. (2016)</xref>; <xref ref-type="bibr" rid="B54">Li et al. (2018</xref>, <xref ref-type="bibr" rid="B55">2019</xref>); <xref ref-type="bibr" rid="B100">Yan et al. (2019)</xref>.</p></tp:treatment-sec><tp:treatment-sec sec-type="diagnosis" id="SECID0EGYAG"><title>Diagnosis.</title><p>Body covered with dense, yellowish hair-like setae, variously interrupted by reddish-yellow or dark brown (or black) bands (Figs <xref ref-type="fig" rid="F1">1</xref>–<xref ref-type="fig" rid="F10">10</xref>). Facial plate with a narrow median keel. Antennal arista long, slender, gradually tapered and slightly flattened, with short, sparse microtrichia (Figs <xref ref-type="fig" rid="F1">1C, F, I</xref>, <xref ref-type="fig" rid="F2">2C, F, I</xref>, <xref ref-type="fig" rid="F3">3C, F, I</xref>, <xref ref-type="fig" rid="F7">7C, F, I</xref>, <xref ref-type="fig" rid="F8">8C, F, I</xref>, <xref ref-type="fig" rid="F9">9C, F, I</xref>). Proboscis and palpus vestigial, visible as small, yellow or brown knobs. Thorax ground color mainly dark brown or black (Figs <xref ref-type="fig" rid="F4">4</xref>–<xref ref-type="fig" rid="F6">6</xref>, <xref ref-type="fig" rid="F7">7A, D, G</xref>, <xref ref-type="fig" rid="F8">8A, D, G</xref>, <xref ref-type="fig" rid="F9">9A, D, G</xref>). Notopleuron weakly defined. Posterior spiracle open, with short, hair-like fringes, lappets oriented obliquely at an angle of about 45 degrees. Wing vein M almost straight, very slightly curved posteriorly; vein A<sub>1</sub> + CuA<sub>2</sub> extending to wing margin (Fig. <xref ref-type="fig" rid="F10">10</xref>). Upper and lower calypters yellowish, fringed with long, whitish, hair-like setae along the external margin. Abdomen ground color yellow, dark brown or black, sometimes with several irregular dark spots (Figs <xref ref-type="fig" rid="F1">1A, D, G</xref>, <xref ref-type="fig" rid="F2">2A, D, G</xref>, <xref ref-type="fig" rid="F3">3A, D, G</xref>, <xref ref-type="fig" rid="F4">4A, C, E</xref>, <xref ref-type="fig" rid="F5">5A, C, E</xref>, <xref ref-type="fig" rid="F6">6A, C, E</xref>, <xref ref-type="fig" rid="F7">7A, B, D, E</xref>, <xref ref-type="fig" rid="F8">8A, B, D, E</xref>, <xref ref-type="fig" rid="F9">9A, B, D, E, G, H</xref>). Male cercus (Figs <xref ref-type="fig" rid="F11">11</xref>–<xref ref-type="fig" rid="F13">13</xref>) broadly connected to its counterpart by a membrane at the base, with a long or short free apex (Figs <xref ref-type="fig" rid="F11">11C, F, I</xref>, <xref ref-type="fig" rid="F12">12C, F</xref>, <xref ref-type="fig" rid="F13">13C, F, I</xref>); surstylus with a rounded or gradually tapered apex (Figs <xref ref-type="fig" rid="F11">11B, E, H</xref>; <xref ref-type="fig" rid="F12">12B, E</xref>; <xref ref-type="fig" rid="F13">13B, E, H</xref>); phallus short, dorsolateral processes of distiphallus reduced, epiphallus absent; pregonite tuberculous; postgonite falcate (Figs <xref ref-type="fig" rid="F11">11A, D, G</xref>, <xref ref-type="fig" rid="F12">12A, D</xref>, <xref ref-type="fig" rid="F13">13A, D, G</xref>); processi longi (remnants of sternite 10) setose, tubercular or elongated (<xref ref-type="bibr" rid="B77">Patton 1937</xref>, <xref ref-type="bibr" rid="B39">Grunin 1969</xref>). Female terminalia (Figs <xref ref-type="fig" rid="F14">14</xref>–<xref ref-type="fig" rid="F16">16</xref>) gradually tapered, either short and straight (Fig. <xref ref-type="fig" rid="F9">9E</xref>) or long and curved forward (Figs <xref ref-type="fig" rid="F7">7B, E, H</xref>, <xref ref-type="fig" rid="F8">8B, E</xref>, <xref ref-type="fig" rid="F9">9B, H</xref>); segment 7 modified, fully sclerotized, tube-shaped, dorsally with a longitudinal suture, without separation of tergite and sternite 7; tergite 8 laterally expanded downwards; sternite 8 either with a longitudinal concavity in the middle and with a keel-shaped apex (Fig. <xref ref-type="fig" rid="F16">16F</xref>), or longitudinally ridged in the middle and with a scallop-shaped apex (Figs <xref ref-type="fig" rid="F14">14C, F, L</xref>, <xref ref-type="fig" rid="F15">15C, F, L</xref>, <xref ref-type="fig" rid="F16">16C</xref>); tergite 10 (epiproct) composed of two approximately triangular sclerites (Figs <xref ref-type="fig" rid="F14">14B, E, H</xref>, <xref ref-type="fig" rid="F15">15B, E, H</xref>, <xref ref-type="fig" rid="F16">16B, E</xref>); cercus long and narrow, narrowly connected to its counterpart by membrane and with a very short prolongation (Figs <xref ref-type="fig" rid="F14">14A, D, G</xref>, <xref ref-type="fig" rid="F15">15A, D, G</xref>, <xref ref-type="fig" rid="F16">16A, D</xref>). Eggs with an attachment organ, short and posteriorly located or elongated and situated ventrally (Figs <xref ref-type="fig" rid="F17">17</xref>–<xref ref-type="fig" rid="F18">18</xref>). The larva with a bilobed, highly constricted pseudocephalon, three thoracic segments, seven abdominal segments, and the anal division divided into three subdivisions (<xref ref-type="bibr" rid="B104">Zumpt 1965</xref>; <xref ref-type="bibr" rid="B39">Grunin 1969</xref>; <xref ref-type="bibr" rid="B54">Li et al. 2018</xref>). The freshly hatched larva fusiform, anteriorly encircled with strong body spinose; posterior spiracles slightly or distinctly elongated, fully exposed, with two serrated margined slits (<xref ref-type="bibr" rid="B104">Zumpt 1965</xref>; <xref ref-type="bibr" rid="B39">Grunin 1969</xref>). The second and third instar larva sub-cylindrical, with mouth hooks posterolaterally curved and sharply pointed, and a pair of oral plates between mouth hooks; most of the body segments circled anteriorly by strong, posteriorly directed spines arranged in one, two or three rows (<xref ref-type="bibr" rid="B104">Zumpt 1965</xref>; <xref ref-type="bibr" rid="B39">Grunin 1969</xref>; <xref ref-type="bibr" rid="B54">Li et al. 2018</xref>). The third instar larva distinctively colored in red, yellow or green (<xref ref-type="bibr" rid="B54">Li et al. 2018</xref>).</p><fig id="F1" position="float" orientation="portrait"><object-id xmlns:xlink="http://www.w3.org/1999/xlink" content-type="doi" xlink:type="simple">10.3897/zookeys.891.38560.figure1</object-id><object-id xmlns:xlink="http://www.w3.org/1999/xlink" content-type="arpha" xlink:type="simple">3F282478-497B-51A8-BAA6-767A04187D1F</object-id><label>Figure 1.</label><caption><p>Left lateral view of habitus (<bold>A, D, G</bold>), head and thorax (<bold>B, E, H</bold>), and head in frontal view (<bold>C, F, I</bold>) of male <italic><tp:taxon-name><tp:taxon-name-part taxon-name-part-type="genus" reg="Gasterophilus">Gasterophilus</tp:taxon-name-part></tp:taxon-name></italic> species, modified from <xref ref-type="bibr" rid="B55">Li et al. (2019)</xref><bold>A–C</bold><italic><tp:taxon-name><tp:taxon-name-part taxon-name-part-type="genus" reg="Gasterophilus">G.</tp:taxon-name-part> <tp:taxon-name-part taxon-name-part-type="species" reg="flavipes">flavipes</tp:taxon-name-part></tp:taxon-name></italic> (Olivier); Morocco (in IOZ) <bold>D–F</bold><italic><tp:taxon-name><tp:taxon-name-part taxon-name-part-type="genus" reg="Gasterophilus">G.</tp:taxon-name-part> <tp:taxon-name-part taxon-name-part-type="species" reg="haemorrhoidalis">haemorrhoidalis</tp:taxon-name-part></tp:taxon-name></italic> (Linnaeus); China (in MBFU) <bold>G–I</bold><italic><tp:taxon-name><tp:taxon-name-part taxon-name-part-type="genus" reg="Gasterophilus">G.</tp:taxon-name-part> <tp:taxon-name-part taxon-name-part-type="species" reg="inermis">inermis</tp:taxon-name-part></tp:taxon-name></italic> (Brauer); Germany (in NHMD). Scale bars: 1 mm (<bold>A, D, G</bold>); 0.5 mm (<bold>B, C, E, F, H, I</bold>).</p></caption><graphic xmlns:xlink="http://www.w3.org/1999/xlink" xlink:href="zookeys-891-119-g001.jpg" position="float" orientation="portrait" xlink:type="simple" id="oo_358319.jpg"><uri content-type="original_file" xlink:type="simple">https://binary.pensoft.net/fig/358319</uri></graphic></fig><fig id="F2" position="float" orientation="portrait"><object-id xmlns:xlink="http://www.w3.org/1999/xlink" content-type="doi" xlink:type="simple">10.3897/zookeys.891.38560.figure2</object-id><object-id xmlns:xlink="http://www.w3.org/1999/xlink" content-type="arpha" xlink:type="simple">23B8412E-6A58-5F09-8893-78F85B41E1C3</object-id><label>Figure 2.</label><caption><p>Left lateral view of habitus (<bold>A, D, G</bold>), head and thorax (<bold>B, E, H</bold>), and head in frontal view (<bold>C, F, I</bold>) of <italic><tp:taxon-name><tp:taxon-name-part taxon-name-part-type="genus" reg="Gasterophilus">Gasterophilus</tp:taxon-name-part></tp:taxon-name></italic> species <bold>A–C</bold> Male <italic><tp:taxon-name><tp:taxon-name-part taxon-name-part-type="genus" reg="Gasterophilus">G.</tp:taxon-name-part> <tp:taxon-name-part taxon-name-part-type="species" reg="intestinalis">intestinalis</tp:taxon-name-part></tp:taxon-name></italic> (De Geer) China (in MBFU) <bold>D–F</bold> Female <italic><tp:taxon-name><tp:taxon-name-part taxon-name-part-type="genus" reg="Gasterophilus">G.</tp:taxon-name-part> <tp:taxon-name-part taxon-name-part-type="species" reg="meridionalis">meridionalis</tp:taxon-name-part></tp:taxon-name></italic> (Pillers &amp; Evans); South Africa (in KZNM) <bold>G–I</bold> Male <italic><tp:taxon-name><tp:taxon-name-part taxon-name-part-type="genus" reg="Gasterophilus">G.</tp:taxon-name-part> <tp:taxon-name-part taxon-name-part-type="species" reg="nasalis">nasalis</tp:taxon-name-part></tp:taxon-name></italic> (Linnaeus) China (in MBFU). Scale bars: 1 mm (<bold>A–E, I</bold>); 0.5 mm (<bold>F</bold>).</p></caption><graphic xmlns:xlink="http://www.w3.org/1999/xlink" xlink:href="zookeys-891-119-g002.jpg" position="float" orientation="portrait" xlink:type="simple" id="oo_358320.jpg"><uri content-type="original_file" xlink:type="simple">https://binary.pensoft.net/fig/358320</uri></graphic></fig><fig id="F3" position="float" orientation="portrait"><object-id xmlns:xlink="http://www.w3.org/1999/xlink" content-type="doi" xlink:type="simple">10.3897/zookeys.891.38560.figure3</object-id><object-id xmlns:xlink="http://www.w3.org/1999/xlink" content-type="arpha" xlink:type="simple">CC7762FC-73B6-54E1-93A4-E09CA5ABEE7A</object-id><label>Figure 3.</label><caption><p>Left lateral view of habitus (<bold>A, D, G</bold>), head and thorax (<bold>B, E, H</bold>), and head in frontal view (<bold>C, F, I</bold>) of male <italic><tp:taxon-name><tp:taxon-name-part taxon-name-part-type="genus" reg="Gasterophilus">Gasterophilus</tp:taxon-name-part></tp:taxon-name></italic> species <bold>A–C</bold><italic><tp:taxon-name><tp:taxon-name-part taxon-name-part-type="genus" reg="Gasterophilus">G.</tp:taxon-name-part> <tp:taxon-name-part taxon-name-part-type="species" reg="nigricornis">nigricornis</tp:taxon-name-part></tp:taxon-name></italic> (Loew); China (in MBFU) <bold>D–F</bold><italic><tp:taxon-name><tp:taxon-name-part taxon-name-part-type="genus" reg="Gasterophilus">G.</tp:taxon-name-part> <tp:taxon-name-part taxon-name-part-type="species" reg="pecorum">pecorum</tp:taxon-name-part></tp:taxon-name></italic> (Fabricius); China (in MBFU) <bold>G–I</bold><italic><tp:taxon-name><tp:taxon-name-part taxon-name-part-type="genus" reg="Gasterophilus">G.</tp:taxon-name-part> <tp:taxon-name-part taxon-name-part-type="species" reg="ternicinctus">ternicinctus</tp:taxon-name-part></tp:taxon-name></italic> Gedoelst; South Africa (in MBFU). Scale bars: 1 mm (<bold>A–I</bold>).</p></caption><graphic xmlns:xlink="http://www.w3.org/1999/xlink" xlink:href="zookeys-891-119-g003.jpg" position="float" orientation="portrait" xlink:type="simple" id="oo_358321.jpg"><uri content-type="original_file" xlink:type="simple">https://binary.pensoft.net/fig/358321</uri></graphic></fig><fig id="F4" position="float" orientation="portrait"><object-id xmlns:xlink="http://www.w3.org/1999/xlink" content-type="doi" xlink:type="simple">10.3897/zookeys.891.38560.figure4</object-id><object-id xmlns:xlink="http://www.w3.org/1999/xlink" content-type="arpha" xlink:type="simple">0F78130E-8BE4-586E-BF29-4D72C5398547</object-id><label>Figure 4.</label><caption><p>Dorsal view of habitus (<bold>A, C, E</bold>) and head and thorax (<bold>B, D, F</bold>) of male <italic><tp:taxon-name><tp:taxon-name-part taxon-name-part-type="genus" reg="Gasterophilus">Gasterophilus</tp:taxon-name-part></tp:taxon-name></italic> species, modified from <xref ref-type="bibr" rid="B55">Li et al. (2019)</xref><bold>A, B</bold><italic><tp:taxon-name><tp:taxon-name-part taxon-name-part-type="genus" reg="Gasterophilus">G.</tp:taxon-name-part> <tp:taxon-name-part taxon-name-part-type="species" reg="flavipes">flavipes</tp:taxon-name-part></tp:taxon-name></italic> (Olivier) <bold>C, D</bold><italic><tp:taxon-name><tp:taxon-name-part taxon-name-part-type="genus" reg="Gasterophilus">G.</tp:taxon-name-part> <tp:taxon-name-part taxon-name-part-type="species" reg="haemorrhoidalis">haemorrhoidalis</tp:taxon-name-part></tp:taxon-name></italic> (Linnaeus) <bold>E, F</bold><italic><tp:taxon-name><tp:taxon-name-part taxon-name-part-type="genus" reg="Gasterophilus">G.</tp:taxon-name-part> <tp:taxon-name-part taxon-name-part-type="species" reg="inermis">inermis</tp:taxon-name-part></tp:taxon-name></italic> (Brauer). Scale bars: 1 mm (<bold>A, C–D, E</bold>); 0.5 mm (<bold>B, F</bold>).</p></caption><graphic xmlns:xlink="http://www.w3.org/1999/xlink" xlink:href="zookeys-891-119-g004.jpg" position="float" orientation="portrait" xlink:type="simple" id="oo_358322.jpg"><uri content-type="original_file" xlink:type="simple">https://binary.pensoft.net/fig/358322</uri></graphic></fig><fig id="F5" position="float" orientation="portrait"><object-id xmlns:xlink="http://www.w3.org/1999/xlink" content-type="doi" xlink:type="simple">10.3897/zookeys.891.38560.figure5</object-id><object-id xmlns:xlink="http://www.w3.org/1999/xlink" content-type="arpha" xlink:type="simple">F9DACB85-C495-539E-ABA3-C2B03DC376D0</object-id><label>Figure 5.</label><caption><p>Dorsal view of habitus (<bold>A, C, E</bold>) and head and and thorax (<bold>B, D, F</bold>) of male <italic><tp:taxon-name><tp:taxon-name-part taxon-name-part-type="genus" reg="Gasterophilus">Gasterophilus</tp:taxon-name-part></tp:taxon-name></italic> species <bold>A, B</bold> Male <italic><tp:taxon-name><tp:taxon-name-part taxon-name-part-type="genus" reg="Gasterophilus">G.</tp:taxon-name-part> <tp:taxon-name-part taxon-name-part-type="species" reg="intestinalis">intestinalis</tp:taxon-name-part></tp:taxon-name></italic> (De Geer) <bold>C, D</bold> Female <italic><tp:taxon-name><tp:taxon-name-part taxon-name-part-type="genus" reg="Gasterophilus">G.</tp:taxon-name-part> <tp:taxon-name-part taxon-name-part-type="species" reg="meridionalis">meridionalis</tp:taxon-name-part></tp:taxon-name></italic> (Pillers &amp; Evans) <bold>E, F</bold> Male <italic><tp:taxon-name><tp:taxon-name-part taxon-name-part-type="genus" reg="Gasterophilus">G.</tp:taxon-name-part> <tp:taxon-name-part taxon-name-part-type="species" reg="nasalis">nasalis</tp:taxon-name-part></tp:taxon-name></italic> (Linnaeus). Scale bars: 1 mm (<bold>A–F</bold>).</p></caption><graphic xmlns:xlink="http://www.w3.org/1999/xlink" xlink:href="zookeys-891-119-g005.jpg" position="float" orientation="portrait" xlink:type="simple" id="oo_358323.jpg"><uri content-type="original_file" xlink:type="simple">https://binary.pensoft.net/fig/358323</uri></graphic></fig><fig id="F6" position="float" orientation="portrait"><object-id xmlns:xlink="http://www.w3.org/1999/xlink" content-type="doi" xlink:type="simple">10.3897/zookeys.891.38560.figure6</object-id><object-id xmlns:xlink="http://www.w3.org/1999/xlink" content-type="arpha" xlink:type="simple">C1978B0D-E48D-50EF-A126-3E78FFD5F56F</object-id><label>Figure 6.</label><caption><p>Dorsal view of habitus (<bold>A, C, E</bold>) and head and thorax (<bold>B, D, F</bold>) of male <italic><tp:taxon-name><tp:taxon-name-part taxon-name-part-type="genus" reg="Gasterophilus">Gasterophilus</tp:taxon-name-part></tp:taxon-name></italic> species <bold>A, B</bold><italic><tp:taxon-name><tp:taxon-name-part taxon-name-part-type="genus" reg="Gasterophilus">G.</tp:taxon-name-part> <tp:taxon-name-part taxon-name-part-type="species" reg="nigricornis">nigricornis</tp:taxon-name-part></tp:taxon-name></italic> (Loew) <bold>C, D</bold><italic><tp:taxon-name><tp:taxon-name-part taxon-name-part-type="genus" reg="Gasterophilus">G.</tp:taxon-name-part> <tp:taxon-name-part taxon-name-part-type="species" reg="pecorum">pecorum</tp:taxon-name-part></tp:taxon-name></italic> (Fabricius) <bold>E, F</bold><italic><tp:taxon-name><tp:taxon-name-part taxon-name-part-type="genus" reg="Gasterophilus">G.</tp:taxon-name-part> <tp:taxon-name-part taxon-name-part-type="species" reg="ternicinctus">ternicinctus</tp:taxon-name-part></tp:taxon-name></italic> Gedoelst. Scale bars: 1 mm (<bold>A–F</bold>).</p></caption><graphic xmlns:xlink="http://www.w3.org/1999/xlink" xlink:href="zookeys-891-119-g006.jpg" position="float" orientation="portrait" xlink:type="simple" id="oo_358324.jpg"><uri content-type="original_file" xlink:type="simple">https://binary.pensoft.net/fig/358324</uri></graphic></fig><fig id="F7" position="float" orientation="portrait"><object-id xmlns:xlink="http://www.w3.org/1999/xlink" content-type="doi" xlink:type="simple">10.3897/zookeys.891.38560.figure7</object-id><object-id xmlns:xlink="http://www.w3.org/1999/xlink" content-type="arpha" xlink:type="simple">6DC3C9E9-3C82-54D2-8BF4-681933CED037</object-id><label>Figure 7.</label><caption><p>Dorsal view (<bold>A, D, G</bold>) and left lateral view (<bold>B, E, H</bold>) of habitus, and head in frontal view (<bold>C, F, I</bold>) of female <italic><tp:taxon-name><tp:taxon-name-part taxon-name-part-type="genus" reg="Gasterophilus">Gasterophilus</tp:taxon-name-part></tp:taxon-name></italic> species, modified from <xref ref-type="bibr" rid="B55">Li et al. (2019)</xref><bold>A–C</bold><italic><tp:taxon-name><tp:taxon-name-part taxon-name-part-type="genus" reg="Gasterophilus">G.</tp:taxon-name-part> <tp:taxon-name-part taxon-name-part-type="species" reg="flavipes">flavipes</tp:taxon-name-part></tp:taxon-name></italic> (Olivier); China (in MBFU) <bold>D–F</bold><italic><tp:taxon-name><tp:taxon-name-part taxon-name-part-type="genus" reg="Gasterophilus">G.</tp:taxon-name-part> <tp:taxon-name-part taxon-name-part-type="species" reg="haemorrhoidalis">haemorrhoidalis</tp:taxon-name-part></tp:taxon-name></italic> (Linnaeus); China (in MBFU) <bold>G–I</bold><italic><tp:taxon-name><tp:taxon-name-part taxon-name-part-type="genus" reg="Gasterophilus">G.</tp:taxon-name-part> <tp:taxon-name-part taxon-name-part-type="species" reg="inermis">inermis</tp:taxon-name-part></tp:taxon-name></italic> (Brauer); Germany (in NHMD). Scale bars: 1 mm (<bold>A, B, D, E, G, H</bold>); 0.5 mm (<bold>C, F, I</bold>).</p></caption><graphic xmlns:xlink="http://www.w3.org/1999/xlink" xlink:href="zookeys-891-119-g007.jpg" position="float" orientation="portrait" xlink:type="simple" id="oo_358325.jpg"><uri content-type="original_file" xlink:type="simple">https://binary.pensoft.net/fig/358325</uri></graphic></fig><fig id="F8" position="float" orientation="portrait"><object-id xmlns:xlink="http://www.w3.org/1999/xlink" content-type="doi" xlink:type="simple">10.3897/zookeys.891.38560.figure8</object-id><object-id xmlns:xlink="http://www.w3.org/1999/xlink" content-type="arpha" xlink:type="simple">681B22E9-D8D4-5793-8748-EA4D677DC425</object-id><label>Figure 8.</label><caption><p>Dorsal view (<bold>A, D, G</bold>) and left lateral view (<bold>B, E, H</bold>) of habitus, and head in frontal view (<bold>C, F, I</bold>) of female <italic><tp:taxon-name><tp:taxon-name-part taxon-name-part-type="genus" reg="Gasterophilus">Gasterophilus</tp:taxon-name-part></tp:taxon-name></italic> species <bold>A–C</bold><italic><tp:taxon-name><tp:taxon-name-part taxon-name-part-type="genus" reg="Gasterophilus">G.</tp:taxon-name-part> <tp:taxon-name-part taxon-name-part-type="species" reg="intestinalis">intestinalis</tp:taxon-name-part></tp:taxon-name></italic> (De Geer); China (in MBFU) <bold>D–F</bold><italic><tp:taxon-name><tp:taxon-name-part taxon-name-part-type="genus" reg="Gasterophilus">G.</tp:taxon-name-part> <tp:taxon-name-part taxon-name-part-type="species" reg="nasalis">nasalis</tp:taxon-name-part></tp:taxon-name></italic> (Linnaeus); China (in MBFU). Scale bars: 1 mm (<bold>A, B, D, E</bold>); 0.5 mm (<bold>C, F</bold>).</p></caption><graphic xmlns:xlink="http://www.w3.org/1999/xlink" xlink:href="zookeys-891-119-g008.jpg" position="float" orientation="portrait" xlink:type="simple" id="oo_358326.jpg"><uri content-type="original_file" xlink:type="simple">https://binary.pensoft.net/fig/358326</uri></graphic></fig><fig id="F9" position="float" orientation="portrait"><object-id xmlns:xlink="http://www.w3.org/1999/xlink" content-type="doi" xlink:type="simple">10.3897/zookeys.891.38560.figure9</object-id><object-id xmlns:xlink="http://www.w3.org/1999/xlink" content-type="arpha" xlink:type="simple">A41ABC74-1292-52BB-99F0-4D1C18151E19</object-id><label>Figure 9.</label><caption><p>Dorsal view (<bold>A, D, G</bold>) and left lateral view (<bold>B, E, H</bold>) of habitus, and head in frontal view (<bold>C, F, I</bold>) of female <italic><tp:taxon-name><tp:taxon-name-part taxon-name-part-type="genus" reg="Gasterophilus">Gasterophilus</tp:taxon-name-part></tp:taxon-name></italic> species <bold>A–C</bold><italic><tp:taxon-name><tp:taxon-name-part taxon-name-part-type="genus" reg="Gasterophilus">G.</tp:taxon-name-part> <tp:taxon-name-part taxon-name-part-type="species" reg="nigricornis">nigricornis</tp:taxon-name-part></tp:taxon-name></italic> (Loew); China (in MBFU) <bold>D–F</bold><italic><tp:taxon-name><tp:taxon-name-part taxon-name-part-type="genus" reg="Gasterophilus">G.</tp:taxon-name-part> <tp:taxon-name-part taxon-name-part-type="species" reg="pecorum">pecorum</tp:taxon-name-part></tp:taxon-name></italic> (Fabricius); China (in MBFU) <bold>G–I</bold><italic><tp:taxon-name><tp:taxon-name-part taxon-name-part-type="genus" reg="Gasterophilus">G.</tp:taxon-name-part> <tp:taxon-name-part taxon-name-part-type="species" reg="ternicinctus">ternicinctus</tp:taxon-name-part></tp:taxon-name></italic> Gedoelst; Kenya (in NHM). Scale bars: 1 mm (<bold>A, B, D–E, G, H</bold>); 0.5 mm (<bold>C, F, I</bold>).</p></caption><graphic xmlns:xlink="http://www.w3.org/1999/xlink" xlink:href="zookeys-891-119-g009.jpg" position="float" orientation="portrait" xlink:type="simple" id="oo_358327.jpg"><uri content-type="original_file" xlink:type="simple">https://binary.pensoft.net/fig/358327</uri></graphic></fig><fig id="F10" position="float" orientation="portrait"><object-id xmlns:xlink="http://www.w3.org/1999/xlink" content-type="doi" xlink:type="simple">10.3897/zookeys.891.38560.figure10</object-id><object-id xmlns:xlink="http://www.w3.org/1999/xlink" content-type="arpha" xlink:type="simple">CD1CE507-56E0-58BD-AB22-FCE5C31ADB67</object-id><label>Figure 10.</label><caption><p>Wing of <italic><tp:taxon-name><tp:taxon-name-part taxon-name-part-type="genus" reg="Gasterophilus">Gasterophilus</tp:taxon-name-part></tp:taxon-name></italic> species, with <bold>A–C</bold> modified from <xref ref-type="bibr" rid="B55">Li et al. (2019)</xref><bold>A</bold><italic><tp:taxon-name><tp:taxon-name-part taxon-name-part-type="genus" reg="Gasterophilus">G.</tp:taxon-name-part> <tp:taxon-name-part taxon-name-part-type="species" reg="flavipes">flavipes</tp:taxon-name-part></tp:taxon-name></italic> (Olivier) <bold>B</bold><italic><tp:taxon-name><tp:taxon-name-part taxon-name-part-type="genus" reg="Gasterophilus">G.</tp:taxon-name-part> <tp:taxon-name-part taxon-name-part-type="species" reg="haemorrhoidalis">haemorrhoidalis</tp:taxon-name-part></tp:taxon-name></italic> (Linnaeus) <bold>C</bold><italic><tp:taxon-name><tp:taxon-name-part taxon-name-part-type="genus" reg="Gasterophilus">G.</tp:taxon-name-part> <tp:taxon-name-part taxon-name-part-type="species" reg="inermis">inermis</tp:taxon-name-part></tp:taxon-name></italic> (Brauer) <bold>D</bold><italic><tp:taxon-name><tp:taxon-name-part taxon-name-part-type="genus" reg="Gasterophilus">G.</tp:taxon-name-part> <tp:taxon-name-part taxon-name-part-type="species" reg="intestinalis">intestinalis</tp:taxon-name-part></tp:taxon-name></italic><bold>E</bold><italic><tp:taxon-name><tp:taxon-name-part taxon-name-part-type="genus" reg="Gasterophilus">G.</tp:taxon-name-part> <tp:taxon-name-part taxon-name-part-type="species" reg="meridionalis">meridionalis</tp:taxon-name-part></tp:taxon-name></italic> (Pillers &amp; Evans) <bold>F</bold><italic><tp:taxon-name><tp:taxon-name-part taxon-name-part-type="genus" reg="Gasterophilus">G.</tp:taxon-name-part> <tp:taxon-name-part taxon-name-part-type="species" reg="nasalis">nasalis</tp:taxon-name-part></tp:taxon-name></italic> (Linnaeus) <bold>G</bold><italic><tp:taxon-name><tp:taxon-name-part taxon-name-part-type="genus" reg="Gasterophilus">G.</tp:taxon-name-part> <tp:taxon-name-part taxon-name-part-type="species" reg="nigricornis">nigricornis</tp:taxon-name-part></tp:taxon-name></italic> (Loew) <bold>H</bold><italic><tp:taxon-name><tp:taxon-name-part taxon-name-part-type="genus" reg="Gasterophilus">G.</tp:taxon-name-part> <tp:taxon-name-part taxon-name-part-type="species" reg="pecorum">pecorum</tp:taxon-name-part></tp:taxon-name></italic> (Fabricius) <bold>I</bold><italic><tp:taxon-name><tp:taxon-name-part taxon-name-part-type="genus" reg="Gasterophilus">G.</tp:taxon-name-part> <tp:taxon-name-part taxon-name-part-type="species" reg="ternicinctus">ternicinctus</tp:taxon-name-part></tp:taxon-name></italic> Gedoelst. Scale bars: 0.5 mm (<bold>A–C</bold>); 1 mm (<bold>D–I</bold>).</p></caption><graphic xmlns:xlink="http://www.w3.org/1999/xlink" xlink:href="zookeys-891-119-g010.jpg" position="float" orientation="portrait" xlink:type="simple" id="oo_358328.jpg"><uri content-type="original_file" xlink:type="simple">https://binary.pensoft.net/fig/358328</uri></graphic></fig><fig id="F11" position="float" orientation="portrait"><object-id xmlns:xlink="http://www.w3.org/1999/xlink" content-type="doi" xlink:type="simple">10.3897/zookeys.891.38560.figure11</object-id><object-id xmlns:xlink="http://www.w3.org/1999/xlink" content-type="arpha" xlink:type="simple">AEAFFE01-778F-571A-A797-D46EEC37659D</object-id><label>Figure 11.</label><caption><p>Anterior (<bold>A, D, G</bold>), left lateral (<bold>B, E, H</bold>) and posterior view (<bold>C, F, I</bold>) of male terminalia of <italic><tp:taxon-name><tp:taxon-name-part taxon-name-part-type="genus" reg="Gasterophilus">Gasterophilus</tp:taxon-name-part></tp:taxon-name></italic> species, modified from <xref ref-type="bibr" rid="B55">Li et al. (2019)</xref><bold>A–C</bold><italic><tp:taxon-name><tp:taxon-name-part taxon-name-part-type="genus" reg="Gasterophilus">G.</tp:taxon-name-part> <tp:taxon-name-part taxon-name-part-type="species" reg="flavipes">flavipes</tp:taxon-name-part></tp:taxon-name></italic> (Olivier) <bold>D–F</bold><italic><tp:taxon-name><tp:taxon-name-part taxon-name-part-type="genus" reg="Gasterophilus">G.</tp:taxon-name-part> <tp:taxon-name-part taxon-name-part-type="species" reg="haemorrhoidalis">haemorrhoidalis</tp:taxon-name-part></tp:taxon-name></italic> (Linnaeus) <bold>G–I</bold><italic><tp:taxon-name><tp:taxon-name-part taxon-name-part-type="genus" reg="Gasterophilus">G.</tp:taxon-name-part> <tp:taxon-name-part taxon-name-part-type="species" reg="inermis">inermis</tp:taxon-name-part></tp:taxon-name></italic> (Brauer). Scale bars: 0.5 mm (<bold>A–I</bold>). The dotted line in <bold>C</bold> and <bold>F</bold> indicates the sagittal plane. Abbreviations: cer, cercus; ph, phallus; pog, postgonite; pr l, processi longi; sur, sustylus.</p></caption><graphic xmlns:xlink="http://www.w3.org/1999/xlink" xlink:href="zookeys-891-119-g011.jpg" position="float" orientation="portrait" xlink:type="simple" id="oo_358329.jpg"><uri content-type="original_file" xlink:type="simple">https://binary.pensoft.net/fig/358329</uri></graphic></fig><fig id="F12" position="float" orientation="portrait"><object-id xmlns:xlink="http://www.w3.org/1999/xlink" content-type="doi" xlink:type="simple">10.3897/zookeys.891.38560.figure12</object-id><object-id xmlns:xlink="http://www.w3.org/1999/xlink" content-type="arpha" xlink:type="simple">CB0B5DE1-1489-57E4-96F7-A1C9578B3F45</object-id><label>Figure 12.</label><caption><p>Dorsal (<bold>A, D</bold>), left lateral (<bold>B, E</bold>) and posterior (<bold>C, F</bold>) view of male genitalia of <italic><tp:taxon-name><tp:taxon-name-part taxon-name-part-type="genus" reg="Gasterophilus">Gasterophilus</tp:taxon-name-part></tp:taxon-name></italic> species <bold>A–C</bold><italic><tp:taxon-name><tp:taxon-name-part taxon-name-part-type="genus" reg="Gasterophilus">G.</tp:taxon-name-part> <tp:taxon-name-part taxon-name-part-type="species" reg="intestinalis">intestinalis</tp:taxon-name-part></tp:taxon-name></italic> (De Geer) <bold>D–F</bold><italic><tp:taxon-name><tp:taxon-name-part taxon-name-part-type="genus" reg="Gasterophilus">G.</tp:taxon-name-part> <tp:taxon-name-part taxon-name-part-type="species" reg="nasalis">nasalis</tp:taxon-name-part></tp:taxon-name></italic> (Linnaeus). Scale bars: 0.5 mm (<bold>A–F</bold>).</p></caption><graphic xmlns:xlink="http://www.w3.org/1999/xlink" xlink:href="zookeys-891-119-g012.jpg" position="float" orientation="portrait" xlink:type="simple" id="oo_358330.jpg"><uri content-type="original_file" xlink:type="simple">https://binary.pensoft.net/fig/358330</uri></graphic></fig><fig id="F13" position="float" orientation="portrait"><object-id xmlns:xlink="http://www.w3.org/1999/xlink" content-type="doi" xlink:type="simple">10.3897/zookeys.891.38560.figure13</object-id><object-id xmlns:xlink="http://www.w3.org/1999/xlink" content-type="arpha" xlink:type="simple">E9370E14-715E-5CAB-A32F-9D72A6162F68</object-id><label>Figure 13.</label><caption><p>Dorsal (<bold>A, D, G</bold>), left lateral (<bold>B, E, H</bold>) and posterior (<bold>C, F, I</bold>) view of male genitalia of <italic><tp:taxon-name><tp:taxon-name-part taxon-name-part-type="genus" reg="Gasterophilus">Gasterophilus</tp:taxon-name-part></tp:taxon-name></italic> species <bold>A–C</bold><italic><tp:taxon-name><tp:taxon-name-part taxon-name-part-type="genus" reg="Gasterophilus">G.</tp:taxon-name-part> <tp:taxon-name-part taxon-name-part-type="species" reg="nigricornis">nigricornis</tp:taxon-name-part></tp:taxon-name></italic> (Loew) <bold>D–F</bold><italic><tp:taxon-name><tp:taxon-name-part taxon-name-part-type="genus" reg="Gasterophilus">G.</tp:taxon-name-part> <tp:taxon-name-part taxon-name-part-type="species" reg="pecorum">pecorum</tp:taxon-name-part></tp:taxon-name></italic> (Fabricius) <bold>G–I</bold><italic><tp:taxon-name><tp:taxon-name-part taxon-name-part-type="genus" reg="Gasterophilus">G.</tp:taxon-name-part> <tp:taxon-name-part taxon-name-part-type="species" reg="ternicinctus">ternicinctus</tp:taxon-name-part></tp:taxon-name></italic> Gedoelst. Scale bars: 0.5 mm (<bold>A–I</bold>).</p></caption><graphic xmlns:xlink="http://www.w3.org/1999/xlink" xlink:href="zookeys-891-119-g013.jpg" position="float" orientation="portrait" xlink:type="simple" id="oo_358331.jpg"><uri content-type="original_file" xlink:type="simple">https://binary.pensoft.net/fig/358331</uri></graphic></fig><fig id="F14" position="float" orientation="portrait"><object-id xmlns:xlink="http://www.w3.org/1999/xlink" content-type="doi" xlink:type="simple">10.3897/zookeys.891.38560.figure14</object-id><object-id xmlns:xlink="http://www.w3.org/1999/xlink" content-type="arpha" xlink:type="simple">8D7DC202-732A-5316-A3F0-1BC51B73E02A</object-id><label>Figure 14.</label><caption><p>Dorsal (<bold>A, D, G</bold>), left lateral (<bold>B, E, H</bold>) and ventral (<bold>C, F, I</bold>) view of female genitalia of <italic><tp:taxon-name><tp:taxon-name-part taxon-name-part-type="genus" reg="Gasterophilus">Gasterophilus</tp:taxon-name-part></tp:taxon-name></italic> species, modified from <xref ref-type="bibr" rid="B55">Li et al. (2019)</xref><bold>A–C</bold><italic><tp:taxon-name><tp:taxon-name-part taxon-name-part-type="genus" reg="Gasterophilus">G.</tp:taxon-name-part> <tp:taxon-name-part taxon-name-part-type="species" reg="flavipes">flavipes</tp:taxon-name-part></tp:taxon-name></italic> (Olivier) <bold>D–F</bold><italic><tp:taxon-name><tp:taxon-name-part taxon-name-part-type="genus" reg="Gasterophilus">G.</tp:taxon-name-part> <tp:taxon-name-part taxon-name-part-type="species" reg="haemorrhoidalis">haemorrhoidalis</tp:taxon-name-part></tp:taxon-name></italic> (Linnaeus) <bold>G–I</bold><italic><tp:taxon-name><tp:taxon-name-part taxon-name-part-type="genus" reg="Gasterophilus">G.</tp:taxon-name-part> <tp:taxon-name-part taxon-name-part-type="species" reg="inermis">inermis</tp:taxon-name-part></tp:taxon-name></italic> (Brauer). Scale bars: 0.5 mm (<bold>A–C</bold>); 1 mm (<bold>D–I</bold>). Abbreviations: cer, cercus; epi, epiproct; sg 7, segment 7; sl, stalk-like pedicel; st 8, sternite 8; tg 8, tergite 8.</p></caption><graphic xmlns:xlink="http://www.w3.org/1999/xlink" xlink:href="zookeys-891-119-g014.jpg" position="float" orientation="portrait" xlink:type="simple" id="oo_358332.jpg"><uri content-type="original_file" xlink:type="simple">https://binary.pensoft.net/fig/358332</uri></graphic></fig><fig id="F15" position="float" orientation="portrait"><object-id xmlns:xlink="http://www.w3.org/1999/xlink" content-type="doi" xlink:type="simple">10.3897/zookeys.891.38560.figure15</object-id><object-id xmlns:xlink="http://www.w3.org/1999/xlink" content-type="arpha" xlink:type="simple">D18B621F-DF5C-5B45-90DB-D6CCB982EF75</object-id><label>Figure 15.</label><caption><p>Dorsal (<bold>A, D, G</bold>), left lateral (<bold>B, E, H</bold>) and ventral (<bold>C, F, I</bold>) view of female genitalia of <italic><tp:taxon-name><tp:taxon-name-part taxon-name-part-type="genus" reg="Gasterophilus">Gasterophilus</tp:taxon-name-part></tp:taxon-name></italic> species <bold>A–C</bold><italic><tp:taxon-name><tp:taxon-name-part taxon-name-part-type="genus" reg="Gasterophilus">G.</tp:taxon-name-part> <tp:taxon-name-part taxon-name-part-type="species" reg="intestinalis">intestinalis</tp:taxon-name-part></tp:taxon-name></italic> (De Geer) <bold>D–F</bold><italic><tp:taxon-name><tp:taxon-name-part taxon-name-part-type="genus" reg="Gasterophilus">G.</tp:taxon-name-part> <tp:taxon-name-part taxon-name-part-type="species" reg="meridionalis">meridionalis</tp:taxon-name-part></tp:taxon-name></italic> (Pillers &amp; Evans) <bold>G–I</bold><italic><tp:taxon-name><tp:taxon-name-part taxon-name-part-type="genus" reg="Gasterophilus">G.</tp:taxon-name-part> <tp:taxon-name-part taxon-name-part-type="species" reg="nasalis">nasalis</tp:taxon-name-part></tp:taxon-name></italic> (Linnaeus). Scale bars: 0.5 mm (<bold>A–I</bold>).</p></caption><graphic xmlns:xlink="http://www.w3.org/1999/xlink" xlink:href="zookeys-891-119-g015.jpg" position="float" orientation="portrait" xlink:type="simple" id="oo_358333.jpg"><uri content-type="original_file" xlink:type="simple">https://binary.pensoft.net/fig/358333</uri></graphic></fig><fig id="F16" position="float" orientation="portrait"><object-id xmlns:xlink="http://www.w3.org/1999/xlink" content-type="doi" xlink:type="simple">10.3897/zookeys.891.38560.figure16</object-id><object-id xmlns:xlink="http://www.w3.org/1999/xlink" content-type="arpha" xlink:type="simple">E8E2F80C-2E99-5F63-806F-B6B3B9A527E3</object-id><label>Figure 16.</label><caption><p>Dorsal (<bold>A, D</bold>), left lateral (<bold>B, E</bold>) and ventral (<bold>C, F</bold>) view of female genitalia of <italic><tp:taxon-name><tp:taxon-name-part taxon-name-part-type="genus" reg="Gasterophilus">Gasterophilus</tp:taxon-name-part></tp:taxon-name></italic> species <bold>A–C</bold><italic><tp:taxon-name><tp:taxon-name-part taxon-name-part-type="genus" reg="Gasterophilus">G.</tp:taxon-name-part> <tp:taxon-name-part taxon-name-part-type="species" reg="nigricornis">nigricornis</tp:taxon-name-part></tp:taxon-name></italic> (Loew) <bold>D–F</bold><italic><tp:taxon-name><tp:taxon-name-part taxon-name-part-type="genus" reg="Gasterophilus">G.</tp:taxon-name-part> <tp:taxon-name-part taxon-name-part-type="species" reg="pecorum">pecorum</tp:taxon-name-part></tp:taxon-name></italic> (Fabricius). Scale bars: 0.5 mm (<bold>A–F</bold>).</p></caption><graphic xmlns:xlink="http://www.w3.org/1999/xlink" xlink:href="zookeys-891-119-g016.jpg" position="float" orientation="portrait" xlink:type="simple" id="oo_358334.jpg"><uri content-type="original_file" xlink:type="simple">https://binary.pensoft.net/fig/358334</uri></graphic></fig><fig id="F17" position="float" orientation="portrait"><object-id xmlns:xlink="http://www.w3.org/1999/xlink" content-type="doi" xlink:type="simple">10.3897/zookeys.891.38560.figure17</object-id><object-id xmlns:xlink="http://www.w3.org/1999/xlink" content-type="arpha" xlink:type="simple">7F36DE8C-9919-51C7-8AD4-DAB7D161776D</object-id><label>Figure 17.</label><caption><p>Right lateral (<bold>A, E, I, M</bold>) and ventral (<bold>B, F, J, N</bold>) view, micropyle (<bold>C, G, K, O</bold>) and ultrastructural details of plastron (<bold>D, H, L, P</bold>) of eggs in <italic><tp:taxon-name><tp:taxon-name-part taxon-name-part-type="genus" reg="Gasterophilus">Gasterophilus</tp:taxon-name-part></tp:taxon-name></italic> species <bold>A–D</bold><italic><tp:taxon-name><tp:taxon-name-part taxon-name-part-type="genus" reg="Gasterophilus">G.</tp:taxon-name-part> <tp:taxon-name-part taxon-name-part-type="species" reg="flavipes">flavipes</tp:taxon-name-part></tp:taxon-name></italic> (Olivier) <bold>E–H</bold><italic><tp:taxon-name><tp:taxon-name-part taxon-name-part-type="genus" reg="Gasterophilus">G.</tp:taxon-name-part> <tp:taxon-name-part taxon-name-part-type="species" reg="haemorrhoidalis">haemorrhoidalis</tp:taxon-name-part></tp:taxon-name></italic> (Linnaeus) <bold>I–L</bold><italic><tp:taxon-name><tp:taxon-name-part taxon-name-part-type="genus" reg="Gasterophilus">G.</tp:taxon-name-part> <tp:taxon-name-part taxon-name-part-type="species" reg="inermis">inermis</tp:taxon-name-part></tp:taxon-name></italic> (Brauer) <bold>M–P</bold><italic><tp:taxon-name><tp:taxon-name-part taxon-name-part-type="genus" reg="Gasterophilus">G.</tp:taxon-name-part> <tp:taxon-name-part taxon-name-part-type="species" reg="intestinalis">intestinalis</tp:taxon-name-part></tp:taxon-name></italic>. Abbreviations: api, apical; dor, dorsal; ven, ventral. Scale bars: 100 μm (<bold>A, B, I–J, M, –N</bold>), 50 μm (in box of <bold>B</bold>), 100 μm (in box of <bold>I</bold>); 20 μm (<bold>C</bold>); 5 μm (<bold>D</bold>); 250 μm (<bold>E, F</bold>), 20 μm (in box of <bold>F</bold>); 50 μm (<bold>G, O</bold>); 25 μm (<bold>H</bold>); 10 μm (<bold>K, L, P</bold>).</p></caption><graphic xmlns:xlink="http://www.w3.org/1999/xlink" xlink:href="zookeys-891-119-g017.jpg" position="float" orientation="portrait" xlink:type="simple" id="oo_358335.jpg"><uri content-type="original_file" xlink:type="simple">https://binary.pensoft.net/fig/358335</uri></graphic></fig><fig id="F18" position="float" orientation="portrait"><object-id xmlns:xlink="http://www.w3.org/1999/xlink" content-type="doi" xlink:type="simple">10.3897/zookeys.891.38560.figure18</object-id><object-id xmlns:xlink="http://www.w3.org/1999/xlink" content-type="arpha" xlink:type="simple">584E3881-D45D-5D2D-9157-D963DE7A0809</object-id><label>Figure 18.</label><caption><p>Right lateral (<bold>A, E, I</bold>) and ventral (<bold>B, F, J</bold>) view, micropyle (<bold>C, G, K</bold>) and ultrastructural details of plastron (<bold>D, H, L</bold>) of eggs in <italic><tp:taxon-name><tp:taxon-name-part taxon-name-part-type="genus" reg="Gasterophilus">Gasterophilus</tp:taxon-name-part></tp:taxon-name></italic> species <bold>A–D</bold><italic><tp:taxon-name><tp:taxon-name-part taxon-name-part-type="genus" reg="Gasterophilus">G.</tp:taxon-name-part> <tp:taxon-name-part taxon-name-part-type="species" reg="nasalis">nasalis</tp:taxon-name-part></tp:taxon-name></italic> (Linnaeus) <bold>E–H</bold><italic><tp:taxon-name><tp:taxon-name-part taxon-name-part-type="genus" reg="Gasterophilus">G.</tp:taxon-name-part> <tp:taxon-name-part taxon-name-part-type="species" reg="nigricornis">nigricornis</tp:taxon-name-part></tp:taxon-name></italic> (Loew) <bold>I–L</bold><italic><tp:taxon-name><tp:taxon-name-part taxon-name-part-type="genus" reg="Gasterophilus">G.</tp:taxon-name-part> <tp:taxon-name-part taxon-name-part-type="species" reg="pecorum">pecorum</tp:taxon-name-part></tp:taxon-name></italic> (Fabricius). Scale bars: 100 μm (<bold>A, B, I–J</bold>), 10 μm (in the box of <bold>J</bold>); 20 μm (<bold>C, H, K</bold>); 15 μm (<bold>D</bold>); 20 μm (<bold>E</bold>), 50 μm (in the box of <bold>E</bold>); 150 μm (<bold>F</bold>); 25 μm (<bold>G</bold>); 10 μm (<bold>L</bold>).</p></caption><graphic xmlns:xlink="http://www.w3.org/1999/xlink" xlink:href="zookeys-891-119-g018.jpg" position="float" orientation="portrait" xlink:type="simple" id="oo_358336.jpg"><uri content-type="original_file" xlink:type="simple">https://binary.pensoft.net/fig/358336</uri></graphic></fig></tp:treatment-sec><tp:treatment-sec sec-type="host" id="SECID0E6JAI"><title>Hosts.</title><p>Known exclusively from the genus <italic><tp:taxon-name><tp:taxon-name-part taxon-name-part-type="genus" reg="Equus">Equus</tp:taxon-name-part></tp:taxon-name></italic> Linnaeus (<tp:taxon-name><tp:taxon-name-part taxon-name-part-type="order">Perissodactyla</tp:taxon-name-part></tp:taxon-name>: <tp:taxon-name><tp:taxon-name-part taxon-name-part-type="family">Equidae</tp:taxon-name-part></tp:taxon-name>). So far, no records have been made from the species <italic><tp:taxon-name><tp:taxon-name-part taxon-name-part-type="genus" reg="Equus">E.</tp:taxon-name-part> <tp:taxon-name-part taxon-name-part-type="species" reg="grevyi">grevyi</tp:taxon-name-part></tp:taxon-name></italic> Oustalet (Grévy’s zebra) and <italic><tp:taxon-name><tp:taxon-name-part taxon-name-part-type="genus" reg="Equus">E.</tp:taxon-name-part> <tp:taxon-name-part taxon-name-part-type="species" reg="kiang">kiang</tp:taxon-name-part></tp:taxon-name></italic> Moorcroft (kiang or Tibetan wild ass).</p></tp:treatment-sec><tp:treatment-sec sec-type="distribution" id="SECID0EMLAI"><title>Distribution and diversity.</title><p>Native distribution matches that of the horse family, currently with highest diversity in China and South Africa, with 7 species recorded, followed by Mongolia, Senegal and Ukraine, with 6 species recorded (Fig. <xref ref-type="fig" rid="F19">19</xref>). Introduced with domestic hosts to most parts of the world.</p><fig id="F19" position="float" orientation="portrait"><object-id xmlns:xlink="http://www.w3.org/1999/xlink" content-type="doi" xlink:type="simple">10.3897/zookeys.891.38560.figure19</object-id><object-id xmlns:xlink="http://www.w3.org/1999/xlink" content-type="arpha" xlink:type="simple">DCF91DB9-5A59-57C6-9438-0CB6BBA4C37D</object-id><label>Figure 19.</label><caption><p>Species diversity map of all nine <italic><tp:taxon-name><tp:taxon-name-part taxon-name-part-type="genus" reg="Gasterophilus">Gasterophilus</tp:taxon-name-part></tp:taxon-name></italic> species worldwide. Different colors represent the number of species recorded in a specific country. Interactive map showing the global distribution of all nine <italic><tp:taxon-name><tp:taxon-name-part taxon-name-part-type="genus" reg="Gasterophilus">Gasterophilus</tp:taxon-name-part></tp:taxon-name></italic> species is available in Supplementary Information 1.</p></caption><graphic xmlns:xlink="http://www.w3.org/1999/xlink" xlink:href="zookeys-891-119-g019.jpg" position="float" orientation="portrait" xlink:type="simple" id="oo_358337.jpg"><uri content-type="original_file" xlink:type="simple">https://binary.pensoft.net/fig/358337</uri></graphic></fig><sec sec-type="Key to adults of Gasterophilus spp" id="SECID0ERMAI"><title>Key to adults of <italic><tp:taxon-name><tp:taxon-name-part taxon-name-part-type="genus" reg="Gasterophilus">Gasterophilus</tp:taxon-name-part></tp:taxon-name></italic> spp.</title><table-wrap content-type="key" position="anchor" orientation="portrait"><table id="TID0EELAC" rules="all"><tbody><tr><td rowspan="1" colspan="1">1</td><td rowspan="1" colspan="1">Wing with darkened patches (Fig. <xref ref-type="fig" rid="F10">10C, D, H, I</xref>)</td><td rowspan="1" colspan="1">
                      <bold>2</bold>
                    </td></tr><tr><td rowspan="1" colspan="1">–</td><td rowspan="1" colspan="1">Wing entirely hyaline (Fig. <xref ref-type="fig" rid="F10">10A, B, E–G</xref>)</td><td rowspan="1" colspan="1">
                      <bold>5</bold>
                    </td></tr><tr><td rowspan="1" colspan="1">2</td><td rowspan="1" colspan="1">Wing patches sharply demarcated (Fig. <xref ref-type="fig" rid="F10">10I</xref>); hind tibia and tarsus distinctly flattened (to a lesser degree in female), tarsomeres 2–4 shortened, as broad as long or broader than long (Figs <xref ref-type="fig" rid="F3">3D</xref>, <xref ref-type="fig" rid="F9">9G, H</xref>)</td><td rowspan="1" colspan="1">
                      <bold><italic><tp:taxon-name><tp:taxon-name-part taxon-name-part-type="genus" reg="Gasterophilus">Gasterophilus</tp:taxon-name-part> <tp:taxon-name-part taxon-name-part-type="species" reg="ternicinctus">ternicinctus</tp:taxon-name-part></tp:taxon-name></italic></bold>
                    </td></tr><tr><td rowspan="1" colspan="1">–</td><td rowspan="1" colspan="1">Wing patches with ill-defined edges (Figs <xref ref-type="fig" rid="F10">10C, D, H</xref>); hind tibia and tarsus unmodified, tarsomeres 2–4 long and narrow, distinctly longer than broad</td><td rowspan="1" colspan="1">
                      <bold>3</bold>
                    </td></tr><tr><td rowspan="1" colspan="1">3</td><td rowspan="1" colspan="1">Antennal pedicel elongated, length/width ratio more than 0.8 (Figs <xref ref-type="fig" rid="F3">3F</xref>, <xref ref-type="fig" rid="F9">9F</xref>); facial plate setose; abdomen ground color yellow in male (Fig. <xref ref-type="fig" rid="F3">3D</xref>), mainly black in female (Fig. <xref ref-type="fig" rid="F9">9E</xref>); female terminalia short (Fig. <xref ref-type="fig" rid="F9">9E</xref>), abdominal sternite 8 with a keel-shaped apex (Fig. <xref ref-type="fig" rid="F16">16F</xref>)</td><td rowspan="1" colspan="1">
                      <bold><italic><tp:taxon-name><tp:taxon-name-part taxon-name-part-type="genus" reg="Gasterophilus">Gasterophilus</tp:taxon-name-part> <tp:taxon-name-part taxon-name-part-type="species" reg="pecorum">pecorum</tp:taxon-name-part></tp:taxon-name></italic></bold>
                    </td></tr><tr><td rowspan="1" colspan="1">–</td><td rowspan="1" colspan="1">Antennal pedicel short, length/width ratio less than 0.5; facial plate bare; abdomen ground color mainly yellow; female terminalia elongated, abdominal sternite 8 with a scallop-shaped apex (Figs <xref ref-type="fig" rid="F15">15C, F, I</xref>, <xref ref-type="fig" rid="F16">16C</xref>)</td><td rowspan="1" colspan="1">
                      <bold>4</bold>
                    </td></tr><tr><td rowspan="1" colspan="1">4</td><td rowspan="1" colspan="1">Hind trochanter ventrally with a spatulate process in male or a tubercle in female (<xref ref-type="bibr" rid="B39">Grunin 1969</xref>: fig. 95); male surstylus yellow, with a black apex (Fig. <xref ref-type="fig" rid="F12">12A–C</xref>); female abdominal segment 7 longer than broad (Fig. <xref ref-type="fig" rid="F8">8B</xref>)</td><td rowspan="1" colspan="1">
                      <bold><italic><tp:taxon-name><tp:taxon-name-part taxon-name-part-type="genus" reg="Gasterophilus">Gasterophilus</tp:taxon-name-part> <tp:taxon-name-part taxon-name-part-type="species" reg="intestinalis">intestinalis</tp:taxon-name-part></tp:taxon-name></italic></bold>
                    </td></tr><tr><td rowspan="1" colspan="1">–</td><td rowspan="1" colspan="1">Hind trochanter without a process or tubercle; male surstylus entirely yellow (<xref ref-type="bibr" rid="B39">Grunin 1969</xref>: fig. 86); female abdomen abdominal segment 7 broader than long (Fig. <xref ref-type="fig" rid="F7">7H</xref>)</td><td rowspan="1" colspan="1">
                      <bold><italic><tp:taxon-name><tp:taxon-name-part taxon-name-part-type="genus" reg="Gasterophilus">Gasterophilus</tp:taxon-name-part> <tp:taxon-name-part taxon-name-part-type="species" reg="inermis">inermis</tp:taxon-name-part></tp:taxon-name></italic></bold>
                    </td></tr><tr><td rowspan="1" colspan="1">5</td><td rowspan="1" colspan="1">Crossvein dm-cu present; antennal postpedicel yellow or brownish; meral setae unmodified</td><td rowspan="1" colspan="1">
                      <bold>6</bold>
                    </td></tr><tr><td rowspan="1" colspan="1">–</td><td rowspan="1" colspan="1">Crossvein dm-cu absent (Fig. <xref ref-type="fig" rid="F10">10G</xref>); antennal postpedicel red-brown to blackish (Figs <xref ref-type="fig" rid="F3">3C</xref>, <xref ref-type="fig" rid="F9">9C</xref>); meral setae with tip swollen</td><td rowspan="1" colspan="1">
                      <bold><italic><tp:taxon-name><tp:taxon-name-part taxon-name-part-type="genus" reg="Gasterophilus">Gasterophilus</tp:taxon-name-part> <tp:taxon-name-part taxon-name-part-type="species" reg="nigricornis">nigricornis</tp:taxon-name-part></tp:taxon-name></italic></bold>
                    </td></tr><tr><td rowspan="1" colspan="1">6</td><td rowspan="1" colspan="1">Crossvein dm-cu distinct; antennal postpedicel globular</td><td rowspan="1" colspan="1">
                      <bold>7</bold>
                    </td></tr><tr><td rowspan="1" colspan="1">–</td><td rowspan="1" colspan="1">Crossvein dm-cu extremely faint (Fig. <xref ref-type="fig" rid="F10">10E</xref>); antennal postpedicel long-oval (Fig. <xref ref-type="fig" rid="F2">2F</xref>)</td><td rowspan="1" colspan="1">
                      <bold><italic><tp:taxon-name><tp:taxon-name-part taxon-name-part-type="genus" reg="Gasterophilus">Gasterophilus</tp:taxon-name-part> <tp:taxon-name-part taxon-name-part-type="species" reg="meridionalis">meridionalis</tp:taxon-name-part></tp:taxon-name></italic></bold>
                    </td></tr><tr><td rowspan="1" colspan="1">7</td><td rowspan="1" colspan="1">Distance between crossveins r-m and dm-cu at least twice as long as r-m; male cercus short and broad, length/width ratio equal to or less than 1.0, surstylus much longer than cercus</td><td rowspan="1" colspan="1">
                      <bold>8</bold>
                    </td></tr><tr><td rowspan="1" colspan="1">–</td><td rowspan="1" colspan="1">Distance between crossveins r-m and dm-cu less than length of r-m (Fig. <xref ref-type="fig" rid="F10">10F</xref>); male cercus long and narrow, length/width ratio more than 3.0, surstylus and cercus of similar length (Fig. <xref ref-type="fig" rid="F12">12D–F</xref>)</td><td rowspan="1" colspan="1">
                      <bold><italic><tp:taxon-name><tp:taxon-name-part taxon-name-part-type="genus" reg="Gasterophilus">Gasterophilus</tp:taxon-name-part> <tp:taxon-name-part taxon-name-part-type="species" reg="nasalis">nasalis</tp:taxon-name-part></tp:taxon-name></italic></bold>
                    </td></tr><tr><td rowspan="1" colspan="1">8</td><td rowspan="1" colspan="1">Postsutural scutum with a light (yellowish), rectangular area near scutoscutellar suture (Fig. <xref ref-type="fig" rid="F4">4A</xref>); legs yellow; abdomen ground color yellow, covered with yellow setae (Figs <xref ref-type="fig" rid="F1">1A</xref>, <xref ref-type="fig" rid="F4">4A</xref>, <xref ref-type="fig" rid="F7">7A–B</xref>); male with surstylus gradually tapered proximally and distally, surstylar setae long, reaching the sagittal plane (Fig. <xref ref-type="fig" rid="F11">11A–C</xref>)</td><td rowspan="1" colspan="1">
                      <bold><italic><tp:taxon-name><tp:taxon-name-part taxon-name-part-type="genus" reg="Gasterophilus">Gasterophilus</tp:taxon-name-part> <tp:taxon-name-part taxon-name-part-type="species" reg="flavipes">flavipes</tp:taxon-name-part></tp:taxon-name></italic></bold>
                    </td></tr><tr><td rowspan="1" colspan="1">–</td><td rowspan="1" colspan="1">Postsutural scutum with ground color uniformly brown or black (Figs <xref ref-type="fig" rid="F4">4C, D</xref>, <xref ref-type="fig" rid="F7">7D</xref>); legs yellowish brown, with femora distinctly darkened; abdomen ground color dark brown or black, with reddish-yellow or orangish setae posteriorly (Figs <xref ref-type="fig" rid="F1">1D</xref>, <xref ref-type="fig" rid="F7">7E</xref>); male with surstylus abruptly tapered distally, surstylar setae short, reaching at most halfway to the sagittal plane (Fig. <xref ref-type="fig" rid="F11">11D–F</xref>)</td><td rowspan="1" colspan="1">
                      <bold><italic><tp:taxon-name><tp:taxon-name-part taxon-name-part-type="genus" reg="Gasterophilus">Gasterophilus</tp:taxon-name-part> <tp:taxon-name-part taxon-name-part-type="species" reg="haemorrhoidalis">haemorrhoidalis</tp:taxon-name-part></tp:taxon-name></italic></bold>
                    </td></tr></tbody></table></table-wrap></sec><sec sec-type="Key to eggs of Gasterophilus spp" id="SECID0E52AI"><title>Key to eggs of <italic><tp:taxon-name><tp:taxon-name-part taxon-name-part-type="genus" reg="Gasterophilus">Gasterophilus</tp:taxon-name-part></tp:taxon-name></italic> spp.</title><table-wrap content-type="key" position="anchor" orientation="portrait"><table id="TID0E3FAE" rules="all"><tbody><tr><td rowspan="1" colspan="1">1</td><td rowspan="1" colspan="1">Posteriorly with an elongated pedicel (a continuation of the broad chorionic flanges) (Fig. <xref ref-type="fig" rid="F17">17A, B, E, F</xref>)</td><td rowspan="1" colspan="1">
                      <bold>2</bold>
                    </td></tr><tr><td rowspan="1" colspan="1">–</td><td rowspan="1" colspan="1">Posteriorly with a very short pedicel or without a pedicel (Figs <xref ref-type="fig" rid="F17">17I, J, M, N</xref>, <xref ref-type="fig" rid="F18">18A, B, E, F, I, J</xref>)</td><td rowspan="1" colspan="1">
                      <bold>3</bold>
                    </td></tr><tr><td rowspan="1" colspan="1">2</td><td rowspan="1" colspan="1">Pedicel short and thick, with width/length ratio around 1/4 in lateral view, accounting for 1/3 of the total egg length (Fig. <xref ref-type="fig" rid="F16">16A–D</xref>)</td><td rowspan="1" colspan="1">
                      <bold><italic><tp:taxon-name><tp:taxon-name-part taxon-name-part-type="genus" reg="Gasterophilus">Gasterophilus</tp:taxon-name-part> <tp:taxon-name-part taxon-name-part-type="species" reg="flavipes">flavipes</tp:taxon-name-part></tp:taxon-name></italic></bold>
                    </td></tr><tr><td rowspan="1" colspan="1">–</td><td rowspan="1" colspan="1">Pedicel long and slender, with width/length ratio around 1/6 in lateral view, accounting for 2/5 of the total egg length (Fig. <xref ref-type="fig" rid="F17">17E–H</xref>)</td><td rowspan="1" colspan="1">
                      <bold><italic><tp:taxon-name><tp:taxon-name-part taxon-name-part-type="genus" reg="Gasterophilus">Gasterophilus</tp:taxon-name-part> <tp:taxon-name-part taxon-name-part-type="species" reg="haemorrhoidalis">haemorrhoidalis</tp:taxon-name-part></tp:taxon-name></italic></bold>
                    </td></tr><tr><td rowspan="1" colspan="1">3</td><td rowspan="1" colspan="1">Chorion brownish black, posteriorly with a short attachment organ, accounting for 1/6 of egg length (Fig. <xref ref-type="fig" rid="F18">18I–L</xref>)</td><td rowspan="1" colspan="1">
                      <bold><italic><tp:taxon-name><tp:taxon-name-part taxon-name-part-type="genus" reg="Gasterophilus">Gasterophilus</tp:taxon-name-part> <tp:taxon-name-part taxon-name-part-type="species" reg="pecorum">pecorum</tp:taxon-name-part></tp:taxon-name></italic></bold>
                    </td></tr><tr><td rowspan="1" colspan="1">–</td><td rowspan="1" colspan="1">Chorion yellowish, ventrally with a long attachment organ, accounting for at least 1/2 of egg length</td><td rowspan="1" colspan="1">
                      <bold>4</bold>
                    </td></tr><tr><td rowspan="1" colspan="1">4</td><td rowspan="1" colspan="1">Egg gradually tapered, anterior half distinctly broader than posterior half (Fig. <xref ref-type="fig" rid="F17">17M–P</xref>)</td><td rowspan="1" colspan="1">
                      <bold><italic><tp:taxon-name><tp:taxon-name-part taxon-name-part-type="genus" reg="Gasterophilus">Gasterophilus</tp:taxon-name-part> <tp:taxon-name-part taxon-name-part-type="species" reg="intestinalis">intestinalis</tp:taxon-name-part></tp:taxon-name></italic></bold>
                    </td></tr><tr><td rowspan="1" colspan="1">–</td><td rowspan="1" colspan="1">Egg fusiform, swollen in the middle, anteriorly and posteriorly tapered</td><td rowspan="1" colspan="1">
                      <bold>5</bold>
                    </td></tr><tr><td rowspan="1" colspan="1">5</td><td rowspan="1" colspan="1">Attachment organ around half the length of the egg (<xref ref-type="bibr" rid="B13">Cogley 1991b</xref>: fig. 8)</td><td rowspan="1" colspan="1">
                      <bold><italic><tp:taxon-name><tp:taxon-name-part taxon-name-part-type="genus" reg="Gasterophilus">Gasterophilus</tp:taxon-name-part> <tp:taxon-name-part taxon-name-part-type="species" reg="ternicinctus">ternicinctus</tp:taxon-name-part></tp:taxon-name></italic></bold>
                    </td></tr><tr><td rowspan="1" colspan="1">–</td><td rowspan="1" colspan="1">Attachment organ almost the same length as the egg</td><td rowspan="1" colspan="1">
                      <bold>6</bold>
                    </td></tr><tr><td rowspan="1" colspan="1">6</td><td rowspan="1" colspan="1">Operculum placed apically (parallel to the egg’s cross section) (Fig. <xref ref-type="fig" rid="F18">18A</xref>)</td><td rowspan="1" colspan="1">
                      <bold><italic><tp:taxon-name><tp:taxon-name-part taxon-name-part-type="genus" reg="Gasterophilus">Gasterophilus</tp:taxon-name-part> <tp:taxon-name-part taxon-name-part-type="species" reg="nasalis">nasalis</tp:taxon-name-part></tp:taxon-name></italic></bold>
                    </td></tr><tr><td rowspan="1" colspan="1">–</td><td rowspan="1" colspan="1">Operculum placed sub-apically (distinctly angled relative to the egg’s cross section) (Figs <xref ref-type="fig" rid="F17">17I</xref>, <xref ref-type="fig" rid="F18">18E</xref>)</td><td rowspan="1" colspan="1">
                      <bold>7</bold>
                    </td></tr><tr><td rowspan="1" colspan="1">7</td><td rowspan="1" colspan="1">Micropylar position apical (on top surface) (<xref ref-type="bibr" rid="B13">Cogley 1991b</xref>: fig. 9)</td><td rowspan="1" colspan="1">
                      <bold><italic><tp:taxon-name><tp:taxon-name-part taxon-name-part-type="genus" reg="Gasterophilus">Gasterophilus</tp:taxon-name-part> <tp:taxon-name-part taxon-name-part-type="species" reg="meridionalis">meridionalis</tp:taxon-name-part></tp:taxon-name></italic></bold>
                    </td></tr><tr><td rowspan="1" colspan="1">–</td><td rowspan="1" colspan="1">Micropylar position sub-apical (on ventral surface)</td><td rowspan="1" colspan="1">
                      <bold>8</bold>
                    </td></tr><tr><td rowspan="1" colspan="1">8</td><td rowspan="1" colspan="1">Operculum length/width ratio about 2.0 (Fig. <xref ref-type="fig" rid="F18">18E</xref>)</td><td rowspan="1" colspan="1">
                      <bold><italic><tp:taxon-name><tp:taxon-name-part taxon-name-part-type="genus" reg="Gasterophilus">Gasterophilus</tp:taxon-name-part> <tp:taxon-name-part taxon-name-part-type="species" reg="nigricornis">nigricornis</tp:taxon-name-part></tp:taxon-name></italic></bold>
                    </td></tr><tr><td rowspan="1" colspan="1">–</td><td rowspan="1" colspan="1">Operculum length/width ratio about 4.0 (Fig. <xref ref-type="fig" rid="F17">17I</xref>)</td><td rowspan="1" colspan="1">
                      <bold><italic><tp:taxon-name><tp:taxon-name-part taxon-name-part-type="genus" reg="Gasterophilus">Gasterophilus</tp:taxon-name-part> <tp:taxon-name-part taxon-name-part-type="species" reg="inermis">inermis</tp:taxon-name-part></tp:taxon-name></italic></bold>
                    </td></tr></tbody></table></table-wrap></sec></tp:treatment-sec><tp:treatment-sec><!--Section generated to contain objects referenced in tp:taxon-treatment.--><table-wrap id="T1" position="float" orientation="portrait"><label>Table 1.</label><caption><p>Natural history of <italic><tp:taxon-name><tp:taxon-name-part taxon-name-part-type="genus" reg="Gasterophilus">Gasterophilus</tp:taxon-name-part></tp:taxon-name></italic> species.</p></caption><table id="TID0E3HCI" rules="all"><tbody><tr><th rowspan="1" colspan="1">Species</th><th rowspan="1" colspan="1">Embryonic development /days</th><th rowspan="1" colspan="1">Hatching strategy</th><th rowspan="1" colspan="1">First instar development</th><th rowspan="1" colspan="1">Second and third instar development</th><th rowspan="1" colspan="1">Pupal period /days</th><th rowspan="1" colspan="1">Host</th><th rowspan="1" colspan="1"/><th rowspan="1" colspan="1"/><th rowspan="1" colspan="1"/><th rowspan="1" colspan="1"/><th rowspan="1" colspan="1"/><th rowspan="1" colspan="1"/><th rowspan="1" colspan="1"/></tr><tr><td rowspan="1" colspan="1">
                  <bold><italic><tp:taxon-name><tp:taxon-name-part taxon-name-part-type="genus" reg="Gasterophilus">G.</tp:taxon-name-part> <tp:taxon-name-part taxon-name-part-type="species" reg="flavipes">flavipes</tp:taxon-name-part></tp:taxon-name></italic></bold>
                </td><td rowspan="1" colspan="1">NA</td><td rowspan="1" colspan="1">NA</td><td rowspan="1" colspan="1">NA</td><td rowspan="1" colspan="1">NA</td><td rowspan="1" colspan="1">NA</td><td rowspan="1" colspan="1">· Domestic donkey (<italic><tp:taxon-name><tp:taxon-name-part taxon-name-part-type="genus" reg="Equus">Equus</tp:taxon-name-part> <tp:taxon-name-part taxon-name-part-type="species" reg="africanus">africanus</tp:taxon-name-part> <tp:taxon-name-part taxon-name-part-type="subspecies" reg="asinus">asinus</tp:taxon-name-part></tp:taxon-name></italic> Linnaeus) [speculated by <xref ref-type="bibr" rid="B7">Brauer (1863)</xref> without evidence].</td><td rowspan="1" colspan="1">NA</td><td rowspan="1" colspan="1">NA</td><td rowspan="1" colspan="1">NA</td><td rowspan="1" colspan="1">NA</td><td rowspan="1" colspan="1">NA</td><td rowspan="1" colspan="1">NA</td><td rowspan="1" colspan="1"><xref ref-type="bibr" rid="B7">Brauer 1863</xref>; <xref ref-type="bibr" rid="B55">Li et al. 2019</xref></td></tr><tr><td rowspan="6" colspan="1">
                  <bold><italic><tp:taxon-name><tp:taxon-name-part taxon-name-part-type="genus" reg="Gasterophilus">G.</tp:taxon-name-part> <tp:taxon-name-part taxon-name-part-type="species" reg="haemorrhoidalis">haemorrhoidalis</tp:taxon-name-part></tp:taxon-name></italic></bold>
                </td><td rowspan="6" colspan="1">2</td><td rowspan="6" colspan="1">Stimulated by moisture from licking or feeding of hosts.</td><td rowspan="6" colspan="1">· Penetrate epidermis of the lips of hosts and migrate into mouth.</td><td rowspan="1" colspan="1">· Second instar move to stomach and duodenum;</td><td rowspan="6" colspan="1">15–26</td><td rowspan="1" colspan="1">· Burchell’s zebra (<italic><tp:taxon-name><tp:taxon-name-part taxon-name-part-type="genus" reg="Equus">E.</tp:taxon-name-part> <tp:taxon-name-part taxon-name-part-type="species" reg="quagga">quagga</tp:taxon-name-part> <tp:taxon-name-part taxon-name-part-type="subspecies" reg="burchellii">burchellii</tp:taxon-name-part></tp:taxon-name></italic> Gray);</td><td rowspan="6" colspan="1">50–200</td><td rowspan="6" colspan="1">Around host</td><td rowspan="6" colspan="1">Hairs along the edge of the lips</td><td rowspan="6" colspan="1">One egg per hair</td><td rowspan="6" colspan="1">‘Hit-and-flee’: female in full flight swiftly collides with a host and rapidly deposits an egg and then flies away before repeating the process</td><td rowspan="6" colspan="1">1–7</td><td rowspan="6" colspan="1"><xref ref-type="bibr" rid="B24">Dove 1918</xref>; <xref ref-type="bibr" rid="B104">Zumpt 1965</xref>; <xref ref-type="bibr" rid="B16">Colwell et al. 2006</xref>; <xref ref-type="bibr" rid="B2">Anderson 2006</xref>; <xref ref-type="bibr" rid="B48">Huang et al. 2016</xref></td></tr><tr><td rowspan="5" colspan="1">· Third instar larvae become detached after some time and then pass to the rectum and re-attach themselves.</td><td rowspan="1" colspan="1">· Domestic horse (<italic><tp:taxon-name><tp:taxon-name-part taxon-name-part-type="genus" reg="Equus">E.</tp:taxon-name-part> <tp:taxon-name-part taxon-name-part-type="species" reg="ferus">ferus</tp:taxon-name-part> <tp:taxon-name-part taxon-name-part-type="subspecies" reg="caballus">caballus</tp:taxon-name-part></tp:taxon-name></italic> Linnaeus)</td></tr><tr><td rowspan="1" colspan="1">· Domestic donkey;</td></tr><tr><td rowspan="1" colspan="1">· Mongolian wild ass (<italic><tp:taxon-name><tp:taxon-name-part taxon-name-part-type="genus" reg="Equus">E.</tp:taxon-name-part> <tp:taxon-name-part taxon-name-part-type="species" reg="hemionus">hemionus</tp:taxon-name-part> <tp:taxon-name-part taxon-name-part-type="subspecies" reg="hemionus">hemionus</tp:taxon-name-part></tp:taxon-name></italic> Pallas);</td></tr><tr><td rowspan="1" colspan="1">· Mountain zebra [<italic><tp:taxon-name><tp:taxon-name-part taxon-name-part-type="genus" reg="Equus">E.</tp:taxon-name-part> <tp:taxon-name-part taxon-name-part-type="species" reg="zebra">zebra</tp:taxon-name-part></tp:taxon-name></italic> Linnaeus];</td></tr><tr><td rowspan="1" colspan="1">× Wild horse (<italic><tp:taxon-name><tp:taxon-name-part taxon-name-part-type="genus" reg="Equus">E.</tp:taxon-name-part> <tp:taxon-name-part taxon-name-part-type="species" reg="przewalskii">przewalskii</tp:taxon-name-part></tp:taxon-name></italic> Poliakov)</td></tr><tr><td rowspan="4" colspan="1">
                  <bold><italic><tp:taxon-name><tp:taxon-name-part taxon-name-part-type="genus" reg="Gasterophilus">G.</tp:taxon-name-part> <tp:taxon-name-part taxon-name-part-type="species" reg="inermis">inermis</tp:taxon-name-part></tp:taxon-name></italic></bold>
                </td><td rowspan="4" colspan="1">NA</td><td rowspan="4" colspan="1">Spontaneous.</td><td rowspan="1" colspan="1">· Penetrate skin of hosts at hatching site;</td><td rowspan="4" colspan="1">· Second and third instar larvae found in the rectum.</td><td rowspan="4" colspan="1">21–26</td><td rowspan="1" colspan="1">· Burchell’s zebra;</td><td rowspan="4" colspan="1">320–360</td><td rowspan="4" colspan="1">× Topographic landmark (Tops of hilltop shrubs/trees</td><td rowspan="4" colspan="1">Base of the hairs on cheeks</td><td rowspan="4" colspan="1">One egg per hair</td><td rowspan="4" colspan="1">Hit-and-flee</td><td rowspan="4" colspan="1">21–26</td><td rowspan="4" colspan="1"><xref ref-type="bibr" rid="B104">Zumpt 1965</xref>; <xref ref-type="bibr" rid="B16">Colwell et al. 2006</xref>; <xref ref-type="bibr" rid="B2">Anderson 2006</xref>; <xref ref-type="bibr" rid="B48">Huang et al. 2016</xref></td></tr><tr><td rowspan="3" colspan="1">· Migrate firstly under epidermis to the corner of mouth and then under the mucous membrane inside cheek.</td><td rowspan="1" colspan="1">· Domestic horse;</td></tr><tr><td rowspan="1" colspan="1">· Mongolian wild ass;</td></tr><tr><td rowspan="1" colspan="1">· Wild horse.</td></tr><tr><td rowspan="4" colspan="1">
                  <bold><italic><tp:taxon-name><tp:taxon-name-part taxon-name-part-type="genus" reg="Gasterophilus">G.</tp:taxon-name-part> <tp:taxon-name-part taxon-name-part-type="species" reg="intestinalis">intestinalis</tp:taxon-name-part></tp:taxon-name></italic></bold>
                </td><td rowspan="4" colspan="1">5</td><td rowspan="4" colspan="1">Stimulated by moisture and friction supplied by rubbing and licking of hosts.</td><td rowspan="1" colspan="1">· Penetrate hosts’ dorsal mucosa of tongue;</td><td rowspan="1" colspan="1">· Young second instar larvae attach to the pharynx and the sides of the epiglottis, and then pass to the stomach;</td><td rowspan="4" colspan="1">22–28</td><td rowspan="1" colspan="1">· Domestic donkey;</td><td rowspan="4" colspan="1">400–1000</td><td rowspan="1" colspan="1">× Around host;</td><td rowspan="4" colspan="1">Distal half of the hairs on forelegs and chest</td><td rowspan="4" colspan="1">Often several eggs found on one hair</td><td rowspan="4" colspan="1">Female hovers slowly in one spot and quickly deposits several eggs before flying to another position or to another host</td><td rowspan="4" colspan="1">7–21</td><td rowspan="4" colspan="1"><xref ref-type="bibr" rid="B24">Dove 1918</xref>; <xref ref-type="bibr" rid="B104">Zumpt 1965</xref>; <xref ref-type="bibr" rid="B8">Catts 1979</xref>; <xref ref-type="bibr" rid="B14">Cogley et al. 1982</xref>; <xref ref-type="bibr" rid="B16">Colwell et al. 2006</xref>; <xref ref-type="bibr" rid="B48">Huang et al. 2016</xref></td></tr><tr><td rowspan="3" colspan="1">· Burrow from the anterior to posterior end; the migration route is almost parallel to the right or left lateral margin of tongue.</td><td rowspan="3" colspan="1">· Third instar larvae are generally found clustered near the boundary of the nonglandular and glandular epithelia.</td><td rowspan="1" colspan="1">· Domestic horse;</td><td rowspan="3" colspan="1">× Topographic landmark (hilltop, top of shrubs/trees</td></tr><tr><td rowspan="1" colspan="1">· Mongolian wild ass;</td></tr><tr><td rowspan="1" colspan="1">· Wild horse.</td></tr><tr><td rowspan="1" colspan="1">
                  <bold><italic><tp:taxon-name><tp:taxon-name-part taxon-name-part-type="genus" reg="Gasterophilus">G.</tp:taxon-name-part> <tp:taxon-name-part taxon-name-part-type="species" reg="meridionalis">meridionalis</tp:taxon-name-part></tp:taxon-name></italic></bold>
                </td><td rowspan="1" colspan="1">NA</td><td rowspan="1" colspan="1">NA</td><td rowspan="1" colspan="1">NA</td><td rowspan="1" colspan="1">· Attached to stomach mucosa.</td><td rowspan="1" colspan="1">28–31</td><td rowspan="1" colspan="1">· Burchell’s zebra.</td><td rowspan="1" colspan="1">NA</td><td rowspan="1" colspan="1">NA</td><td rowspan="1" colspan="1">NA</td><td rowspan="1" colspan="1">NA</td><td rowspan="1" colspan="1">NA</td><td rowspan="1" colspan="1">NA</td><td rowspan="1" colspan="1">
                  <xref ref-type="bibr" rid="B104">Zumpt 1965</xref>
                </td></tr><tr><td rowspan="5" colspan="1">
                  <bold><italic><tp:taxon-name><tp:taxon-name-part taxon-name-part-type="genus" reg="Gasterophilus">G.</tp:taxon-name-part> <tp:taxon-name-part taxon-name-part-type="species" reg="nasalis">nasalis</tp:taxon-name-part></tp:taxon-name></italic></bold>
                </td><td rowspan="5" colspan="1">5–10</td><td rowspan="5" colspan="1">Spontaneous.</td><td rowspan="5" colspan="1">· Migrate on surface to inter-dental spaces of hosts.</td><td rowspan="1" colspan="1">· Moult to second instar at inter-dental sites;</td><td rowspan="5" colspan="1">16–24</td><td rowspan="1" colspan="1">· Burchell’s zebra;</td><td rowspan="5" colspan="1">300–500</td><td rowspan="5" colspan="1">Around host</td><td rowspan="5" colspan="1">Hairs under chin</td><td rowspan="5" colspan="1">Usually only one egg per hair, but occasionally five have been counted</td><td rowspan="5" colspan="1">Hit-and-flee, and an undisturbed female may deposit up to 20 eggs without leaving the host</td><td rowspan="5" colspan="1">1–12</td><td rowspan="5" colspan="1"><xref ref-type="bibr" rid="B24">Dove 1918</xref>; <xref ref-type="bibr" rid="B104">Zumpt 1965</xref>; <xref ref-type="bibr" rid="B16">Colwell et al. 2006</xref>; <xref ref-type="bibr" rid="B2">Anderson 2006</xref>; <xref ref-type="bibr" rid="B48">Huang et al. 2016</xref></td></tr><tr><td rowspan="4" colspan="1">· Migrate to duodenum and attach near pylorus.</td><td rowspan="1" colspan="1">· Domestic donkey;</td></tr><tr><td rowspan="1" colspan="1">· Domestic horse;</td></tr><tr><td rowspan="1" colspan="1">· Mongolian wild ass;</td></tr><tr><td rowspan="1" colspan="1">· Wild horse.</td></tr><tr><td rowspan="4" colspan="1">
                  <bold><italic><tp:taxon-name><tp:taxon-name-part taxon-name-part-type="genus" reg="Gasterophilus">G.</tp:taxon-name-part> <tp:taxon-name-part taxon-name-part-type="species" reg="nigricornis">nigricornis</tp:taxon-name-part></tp:taxon-name></italic></bold>
                </td><td rowspan="4" colspan="1">3–9</td><td rowspan="4" colspan="1">Spontaneous.</td><td rowspan="4" colspan="1">· Penetrate hosts and migrate firstly under epidermis to the corner of mouth and then under the mucous membrane inside the cheek.</td><td rowspan="1" colspan="1">· Molt to the second stage in the central part of the cheek;</td><td rowspan="4" colspan="1">31–34</td><td rowspan="1" colspan="1">· Domestic donkey;</td><td rowspan="4" colspan="1">350–350</td><td rowspan="4" colspan="1">NA</td><td rowspan="4" colspan="1">Base of the hairs on cheek or neck</td><td rowspan="4" colspan="1">One egg per hair</td><td rowspan="4" colspan="1">Hit-and-flee</td><td rowspan="4" colspan="1">NA</td><td rowspan="4" colspan="1"><xref ref-type="bibr" rid="B104">Zumpt 1965</xref>; <xref ref-type="bibr" rid="B16">Colwell et al. 2006</xref>; <xref ref-type="bibr" rid="B2">Anderson 2006</xref>; <xref ref-type="bibr" rid="B48">Huang et al. 2016</xref></td></tr><tr><td rowspan="1" colspan="1">· Migrate to duodenum, attach to mucosa and become encysted;</td><td rowspan="1" colspan="1">· Domestic horse;</td></tr><tr><td rowspan="2" colspan="1">· Third instar larvae leave the cyst and become attached superficially to the mucous membrane.</td><td rowspan="1" colspan="1">· Mongolian wild ass;</td></tr><tr><td rowspan="1" colspan="1">· Wild horse.</td></tr><tr><td rowspan="6" colspan="1">
                  <bold><italic><tp:taxon-name><tp:taxon-name-part taxon-name-part-type="genus" reg="Gasterophilus">G.</tp:taxon-name-part> <tp:taxon-name-part taxon-name-part-type="species" reg="pecorum">pecorum</tp:taxon-name-part></tp:taxon-name></italic></bold>
                </td><td rowspan="6" colspan="1">5–8</td><td rowspan="6" colspan="1">Stimulated by moisture and friction supplied by hosts’ ingestion.</td><td rowspan="1" colspan="1">· Penetrate mouth mucosa of hosts;</td><td rowspan="1" colspan="1">· Molt to second and third instar at oral site;</td><td rowspan="6" colspan="1">12–21</td><td rowspan="1" colspan="1">· Burchell’s zebra;</td><td rowspan="6" colspan="1">1300–2600</td><td rowspan="6" colspan="1">Around host</td><td rowspan="6" colspan="1">Off host, mainly on tip of grass blades, and also on plant stems</td><td rowspan="6" colspan="1">In rows (groups of 10–15 eggs/batch</td><td rowspan="6" colspan="1">Female continuously lays several eggs in one spot before flying to another position</td><td rowspan="6" colspan="1">1–4</td><td rowspan="6" colspan="1"><xref ref-type="bibr" rid="B104">Zumpt 1965</xref>; <xref ref-type="bibr" rid="B16">Colwell et al. 2006</xref>; <xref ref-type="bibr" rid="B46">Hoseini et al. 2017</xref>; <xref ref-type="bibr" rid="B48">Huang et al. 2016</xref></td></tr><tr><td rowspan="5" colspan="1">· Migrate to the soft palate and at the root of the tongue, occasionally the pharynx and oesophagus.</td><td rowspan="5" colspan="1">· Third instars migrate to stomach and attach to mucosa.</td><td rowspan="1" colspan="1">· Domestic donkey;</td></tr><tr><td rowspan="1" colspan="1">· Domestic horse;</td></tr><tr><td rowspan="1" colspan="1">· Mongolian wild ass;</td></tr><tr><td rowspan="1" colspan="1">· Persian onager (<italic><tp:taxon-name><tp:taxon-name-part taxon-name-part-type="genus" reg="Equus">E.</tp:taxon-name-part> <tp:taxon-name-part taxon-name-part-type="species" reg="hemionus">hemionus</tp:taxon-name-part> <tp:taxon-name-part taxon-name-part-type="subspecies" reg="onager">onager</tp:taxon-name-part></tp:taxon-name></italic> Boddaert);</td></tr><tr><td rowspan="1" colspan="1">· Wild horse.</td></tr><tr><td rowspan="1" colspan="1">
                  <bold><italic><tp:taxon-name><tp:taxon-name-part taxon-name-part-type="genus" reg="Gasterophilus">G.</tp:taxon-name-part> <tp:taxon-name-part taxon-name-part-type="species" reg="ternicinctus">ternicinctus</tp:taxon-name-part></tp:taxon-name></italic></bold>
                </td><td rowspan="1" colspan="1">NA</td><td rowspan="1" colspan="1">NA</td><td rowspan="1" colspan="1">· NA</td><td rowspan="1" colspan="1">· Second and third instar larvae found in stomach.</td><td rowspan="1" colspan="1">20–27</td><td rowspan="1" colspan="1">× Burchell’s zebra.</td><td rowspan="1" colspan="1">NA</td><td rowspan="1" colspan="1">NA</td><td rowspan="1" colspan="1">NA</td><td rowspan="1" colspan="1">NA</td><td rowspan="1" colspan="1">NA</td><td rowspan="1" colspan="1">NA</td><td rowspan="1" colspan="1">
                  <xref ref-type="bibr" rid="B104">Zumpt 1965</xref>
                </td></tr></tbody></table></table-wrap></tp:treatment-sec><ref-list><ref id="B55"><mixed-citation xmlns:xlink="http://www.w3.org/1999/xlink" xlink:type="simple"><person-group><name name-style="western"><surname>Li</surname><given-names>XY</given-names></name><name name-style="western"><surname>Pape</surname><given-names>T</given-names></name><name name-style="western"><surname>Zhang</surname><given-names>D</given-names></name></person-group> (<year>2019</year>) <italic><tp:taxon-name><tp:taxon-name-part taxon-name-part-type="genus">Gasterophilus</tp:taxon-name-part> <tp:taxon-name-part taxon-name-part-type="species">flavipes</tp:taxon-name-part></tp:taxon-name></italic> (<tp:taxon-name><tp:taxon-name-part taxon-name-part-type="family">Oestridae</tp:taxon-name-part></tp:taxon-name>: <tp:taxon-name><tp:taxon-name-part taxon-name-part-type="subfamily">Gasterophilinae</tp:taxon-name-part></tp:taxon-name>): a horse stomach bot fly brought back from oblivion with morphological and molecular evidence. PLoS ONE 14(8): e0220820. <ext-link xlink:type="simple" ext-link-type="doi" xlink:href="10.1371/journal.pone.0220820">https://doi.org/10.1371/journal.pone.0220820</ext-link></mixed-citation></ref><ref id="B7"><mixed-citation xmlns:xlink="http://www.w3.org/1999/xlink" xlink:type="simple"><person-group><name name-style="western"><surname>Brauer</surname><given-names>F</given-names></name></person-group> (<year>1863</year>) <source>Monographie der Oestriden. W.</source><publisher-name>Braumüller</publisher-name>, <publisher-loc>Wien</publisher-loc>, <size units="page">292 pp</size>. <ext-link xlink:type="simple" ext-link-type="doi" xlink:href="10.5962/bhl.title.57896">https://doi.org/10.5962/bhl.title.57896</ext-link></mixed-citation></ref><ref id="B24"><mixed-citation xmlns:xlink="http://www.w3.org/1999/xlink" xlink:type="simple"><person-group><name name-style="western"><surname>Dove</surname><given-names>WE</given-names></name></person-group> (<year>1918</year>) Some biological and control studies of <italic><tp:taxon-name><tp:taxon-name-part taxon-name-part-type="genus">Gastrophilus</tp:taxon-name-part> <tp:taxon-name-part taxon-name-part-type="species">haemorrhoidalis</tp:taxon-name-part></tp:taxon-name></italic> and other bots of horses. United States Department of Agriculture 597: 52 pp. <ext-link xlink:type="simple" ext-link-type="doi" xlink:href="10.5962/bhl.title.64448">https://doi.org/10.5962/bhl.title.64448</ext-link></mixed-citation></ref><ref id="B104"><mixed-citation xmlns:xlink="http://www.w3.org/1999/xlink" xlink:type="simple"><person-group><name name-style="western"><surname>Zumpt</surname><given-names>F</given-names></name></person-group> (<year>1965</year>) <source>Myiasis of Man and Animals in the Old World.</source><publisher-name>Butterworths Ltd.</publisher-name>, <publisher-loc>London</publisher-loc>, <size units="page">264 pp</size>.</mixed-citation></ref><ref id="B16"><mixed-citation xmlns:xlink="http://www.w3.org/1999/xlink" xlink:type="simple"><person-group><name name-style="western"><surname>Colwell</surname><given-names>DD</given-names></name><name name-style="western"><surname>Hall</surname><given-names>MJR</given-names></name><name name-style="western"><surname>Scholl</surname><given-names>PJ</given-names></name></person-group> (<year>2006</year>) <source>The Oestrid Flies: Biology, Host-Parasite Relationships, Impact and Management.</source><publisher-name>CABI</publisher-name>, <publisher-loc>Wallingford</publisher-loc>, <size units="page">357 pp</size>. <ext-link xlink:type="simple" ext-link-type="doi" xlink:href="10.1079/9780851996844.0000">https://doi.org/10.1079/9780851996844.0000</ext-link></mixed-citation></ref><ref id="B2"><mixed-citation xmlns:xlink="http://www.w3.org/1999/xlink" xlink:type="simple"><person-group><name name-style="western"><surname>Anderson</surname><given-names>JR</given-names></name></person-group> (<year>2006</year>) <article-title>Adult biology.</article-title> In: <person-group><name name-style="western"><surname>Colwell</surname><given-names>DD</given-names></name><name name-style="western"><surname>Hall</surname><given-names>MJR</given-names></name><name name-style="western"><surname>Scholl</surname><given-names>PJ</given-names></name></person-group> (<role>Eds</role>) <issue-title>The Oestrid Flies: Biology, Host-Parasite Relationships, Impact and Management.</issue-title><source>CABI, Wallingford</source>, <fpage>140</fpage>–<lpage>166</lpage>. <ext-link xlink:type="simple" ext-link-type="doi" xlink:href="10.1079/9780851996844.0140">https://doi.org/10.1079/9780851996844.0140</ext-link></mixed-citation></ref><ref id="B48"><mixed-citation xmlns:xlink="http://www.w3.org/1999/xlink" xlink:type="simple"><person-group><name name-style="western"><surname>Huang</surname><given-names>H</given-names></name><name name-style="western"><surname>Zhang</surname><given-names>B</given-names></name><name name-style="western"><surname>Chu</surname><given-names>H</given-names></name><name name-style="western"><surname>Zhang</surname><given-names>D</given-names></name><name name-style="western"><surname>Li</surname><given-names>K</given-names></name></person-group> (<year>2016</year>) <article-title><italic><tp:taxon-name><tp:taxon-name-part taxon-name-part-type="genus">Gasterophilus</tp:taxon-name-part></tp:taxon-name></italic> (<tp:taxon-name><tp:taxon-name-part taxon-name-part-type="order">Diptera</tp:taxon-name-part></tp:taxon-name>, <tp:taxon-name><tp:taxon-name-part taxon-name-part-type="family">Gasterophilidae</tp:taxon-name-part></tp:taxon-name>) infestation of equids in the Kalamaili Nature Reserve, China.</article-title><source>Parasite</source><volume>23</volume>: <fpage>1</fpage>–<lpage>36</lpage>. <ext-link xlink:type="simple" ext-link-type="doi" xlink:href="10.1051/parasite/2016036">https://doi.org/10.1051/parasite/2016036</ext-link></mixed-citation></ref><ref id="B8"><mixed-citation xmlns:xlink="http://www.w3.org/1999/xlink" xlink:type="simple"><person-group><name name-style="western"><surname>Catts</surname><given-names>EP</given-names></name></person-group> (<year>1979</year>) <article-title>Hilltop aggregation and mating behavior by <italic><tp:taxon-name><tp:taxon-name-part taxon-name-part-type="genus">Gasterophilus</tp:taxon-name-part> <tp:taxon-name-part taxon-name-part-type="species">intestinalis</tp:taxon-name-part></tp:taxon-name></italic> (<tp:taxon-name><tp:taxon-name-part taxon-name-part-type="order">Diptera</tp:taxon-name-part></tp:taxon-name>: <tp:taxon-name><tp:taxon-name-part taxon-name-part-type="family">Gasterophilidae</tp:taxon-name-part></tp:taxon-name>).</article-title><source>Journal of Medical Entomology</source><volume>16</volume>: <fpage>461</fpage>–<lpage>464</lpage>. <ext-link xlink:type="simple" ext-link-type="doi" xlink:href="10.1093/jmedent/16.6.461">https://doi.org/10.1093/jmedent/16.6.461</ext-link></mixed-citation></ref><ref id="B14"><mixed-citation xmlns:xlink="http://www.w3.org/1999/xlink" xlink:type="simple"><person-group><name name-style="western"><surname>Cogley</surname><given-names>TP</given-names></name><name name-style="western"><surname>Anderson</surname><given-names>JR</given-names></name><name name-style="western"><surname>Cogley</surname><given-names>LJ</given-names></name></person-group> (<year>1982</year>) <article-title>Migration of <italic><tp:taxon-name><tp:taxon-name-part taxon-name-part-type="genus">Gasterophilus</tp:taxon-name-part> <tp:taxon-name-part taxon-name-part-type="species">intestinalis</tp:taxon-name-part></tp:taxon-name></italic> larvae (<tp:taxon-name><tp:taxon-name-part taxon-name-part-type="order">Diptera</tp:taxon-name-part></tp:taxon-name>: <tp:taxon-name><tp:taxon-name-part taxon-name-part-type="family">Gasterophilidae</tp:taxon-name-part></tp:taxon-name>) in the equine oral cavity.</article-title><source>International Journal for Parasitology</source><volume>12</volume>: <fpage>473</fpage>–<lpage>480</lpage>. <ext-link xlink:type="simple" ext-link-type="doi" xlink:href="10.1016/0020-7519(82)90079-0">https://doi.org/10.1016/0020-7519(82)90079-0</ext-link></mixed-citation></ref><ref id="B46"><mixed-citation xmlns:xlink="http://www.w3.org/1999/xlink" xlink:type="simple"><person-group><name name-style="western"><surname>Hoseini</surname><given-names>SM</given-names></name><name name-style="western"><surname>Zaheri</surname><given-names>BA</given-names></name><name name-style="western"><surname>Adibi</surname><given-names>MA</given-names></name><name name-style="western"><surname>Ronaghi</surname><given-names>H</given-names></name><name name-style="western"><surname>Moshrefi</surname><given-names>AH</given-names></name></person-group> (<year>2017</year>) <article-title>Histopathological study of esophageal infection with <italic><tp:taxon-name><tp:taxon-name-part taxon-name-part-type="genus">Gasterophilus</tp:taxon-name-part> <tp:taxon-name-part taxon-name-part-type="species">pecorum</tp:taxon-name-part></tp:taxon-name></italic> (<tp:taxon-name><tp:taxon-name-part taxon-name-part-type="order">Diptera</tp:taxon-name-part></tp:taxon-name>: <tp:taxon-name><tp:taxon-name-part taxon-name-part-type="family">Oestridae</tp:taxon-name-part></tp:taxon-name>) in Persian Onager (<italic><tp:taxon-name><tp:taxon-name-part taxon-name-part-type="genus">Equus</tp:taxon-name-part> <tp:taxon-name-part taxon-name-part-type="species">hemionus</tp:taxon-name-part> <tp:taxon-name-part taxon-name-part-type="subspecies">onager</tp:taxon-name-part></tp:taxon-name></italic>).</article-title><source>Journal of Arthropod-Borne Diseases</source><volume>11</volume>: <fpage>441</fpage>–<lpage>445</lpage>.</mixed-citation></ref><ref id="B21"><mixed-citation xmlns:xlink="http://www.w3.org/1999/xlink" xlink:type="simple"><person-group><name name-style="western"><surname>Curtis</surname><given-names>J</given-names></name></person-group> (<year>1826</year>) <source>British entomology: being illustrations and descriptions of the genera of insects found in Great Britain and Ireland: containing coloured figures from nature of the most rare and beautiful species, and in many instances of the plants upon which they are found.</source><publisher-name>Printed for the author</publisher-name>, <publisher-loc>London</publisher-loc>, <size units="page">146 pp</size>.</mixed-citation></ref><ref id="B18"><mixed-citation xmlns:xlink="http://www.w3.org/1999/xlink" xlink:type="simple"><person-group><name name-style="western"><surname>Coquillett</surname><given-names>DW</given-names></name></person-group> (<year>1910</year>) The type-species of the North American genera of <tp:taxon-name><tp:taxon-name-part taxon-name-part-type="order">Diptera</tp:taxon-name-part></tp:taxon-name>. Proceedings of the United States National Museum, Washington, 499–647. <ext-link xlink:type="simple" ext-link-type="doi" xlink:href="10.5479/si.00963801.37-1719.499">https://doi.org/10.5479/si.00963801.37-1719.499</ext-link></mixed-citation></ref><ref id="B39"><mixed-citation xmlns:xlink="http://www.w3.org/1999/xlink" xlink:type="simple"><person-group><name name-style="western"><surname>Grunin</surname><given-names>KJ</given-names></name></person-group> (<year>1969</year>) <source>64a. <tp:taxon-name><tp:taxon-name-part taxon-name-part-type="family">Gasterophilidae</tp:taxon-name-part></tp:taxon-name>. In: Lindner E (Ed.) Die Fliegen der Paläarktischen Region 8.</source><publisher-name>Schweizerbart’sche</publisher-name>, <publisher-loc>Stuttgart</publisher-loc>, <size units="page">66 pp</size>.</mixed-citation></ref><ref id="B82"><mixed-citation xmlns:xlink="http://www.w3.org/1999/xlink" xlink:type="simple"><person-group><name name-style="western"><surname>Pont</surname><given-names>AC</given-names></name></person-group> (<year>1973</year>) <article-title>Familiy <tp:taxon-name><tp:taxon-name-part taxon-name-part-type="family">Oestridae</tp:taxon-name-part></tp:taxon-name>.</article-title> In: <person-group><name name-style="western"><surname>Delfinado</surname><given-names>M</given-names></name><name name-style="western"><surname>Hardy</surname><given-names>D</given-names></name></person-group> (<role>Eds</role>) <issue-title>A Catalog of the Diptera of the Oriental Region: Suborder Cyclorrhapha.</issue-title><source>University Press of Hawaii, Honolulu</source>, <fpage>700</fpage>–<lpage>701</lpage>.</mixed-citation></ref><ref id="B49"><mixed-citation xmlns:xlink="http://www.w3.org/1999/xlink" xlink:type="simple"><person-group><name name-style="western"><surname>James</surname><given-names>MT</given-names></name></person-group> (<year>1974</year>) <source>The flies that cause myiasis in man.</source><publisher-name>United States Government Printing Office</publisher-name>, <publisher-loc>Washington</publisher-loc>, <size units="page">175 pp</size>.</mixed-citation></ref><ref id="B51"><mixed-citation xmlns:xlink="http://www.w3.org/1999/xlink" xlink:type="simple"><person-group><name name-style="western"><surname>Kettle</surname><given-names>P</given-names></name></person-group> (<year>1974</year>) <article-title>The genus <italic><tp:taxon-name><tp:taxon-name-part taxon-name-part-type="genus">Gasterophilus</tp:taxon-name-part></tp:taxon-name></italic> in the horse in New Zealand.</article-title><source>New Zealand Veterinary Journal</source><volume>22</volume>: <fpage>43</fpage>–<lpage>45</lpage>. <ext-link xlink:type="simple" ext-link-type="doi" xlink:href="10.1080/00480169.1974.34130">https://doi.org/10.1080/00480169.1974.34130</ext-link></mixed-citation></ref><ref id="B70"><mixed-citation xmlns:xlink="http://www.w3.org/1999/xlink" xlink:type="simple"><person-group><name name-style="western"><surname>Papavero</surname><given-names>N</given-names></name></person-group> (<year>1977</year>) The World <tp:taxon-name><tp:taxon-name-part taxon-name-part-type="family">Oestridae</tp:taxon-name-part></tp:taxon-name> (<tp:taxon-name><tp:taxon-name-part taxon-name-part-type="order">Diptera</tp:taxon-name-part></tp:taxon-name>) Mammals and Continental Drift. Series Entomologica Vol. 14, 240 pp. <ext-link xlink:type="simple" ext-link-type="doi" xlink:href="10.1007/978-94-010-1306-2">https://doi.org/10.1007/978-94-010-1306-2</ext-link></mixed-citation></ref><ref id="B97"><mixed-citation xmlns:xlink="http://www.w3.org/1999/xlink" xlink:type="simple"><person-group><name name-style="western"><surname>Wood</surname><given-names>DM</given-names></name></person-group> (<year>1987</year>) <article-title><tp:taxon-name><tp:taxon-name-part taxon-name-part-type="family">Oestridae</tp:taxon-name-part></tp:taxon-name>.</article-title> In: <person-group><name name-style="western"><surname>McAlpine</surname><given-names>JF</given-names></name></person-group> (<role>Ed.</role>) <issue-title>Manual of Nearctic Diptera, Vol.</issue-title><source>2. Research Branch, Agriculture Canada, Ottawa</source>, <fpage>1147</fpage>–<lpage>1158</lpage>.</mixed-citation></ref><ref id="B88"><mixed-citation xmlns:xlink="http://www.w3.org/1999/xlink" xlink:type="simple"><person-group><name name-style="western"><surname>Soós</surname><given-names>Á</given-names></name><name name-style="western"><surname>Minář</surname><given-names>J</given-names></name></person-group> (<year>1986</year>) <article-title>Family <tp:taxon-name><tp:taxon-name-part taxon-name-part-type="family">Gasterophilidae</tp:taxon-name-part></tp:taxon-name>.</article-title> In: <person-group><name name-style="western"><surname>Soós</surname><given-names>Á</given-names></name><name name-style="western"><surname>Papp</surname><given-names>L</given-names></name></person-group> (<role>Eds</role>) <issue-title>Catalogue of Palaearctic Diptera, Vol.</issue-title><source>11. <tp:taxon-name><tp:taxon-name-part taxon-name-part-type="family">Scathophagidae</tp:taxon-name-part></tp:taxon-name> – <tp:taxon-name><tp:taxon-name-part taxon-name-part-type="family">Hypodermatidae</tp:taxon-name-part></tp:taxon-name>. Elsevier, Amsterdam</source>, <fpage>237</fpage>–<lpage>240</lpage>.</mixed-citation></ref><ref id="B99"><mixed-citation xmlns:xlink="http://www.w3.org/1999/xlink" xlink:type="simple"><person-group><name name-style="western"><surname>Xue</surname><given-names>WQ</given-names></name><name name-style="western"><surname>Wang</surname><given-names>MF</given-names></name></person-group> (<year>1996</year>) <article-title><tp:taxon-name><tp:taxon-name-part taxon-name-part-type="family">Gasterophilidae</tp:taxon-name-part></tp:taxon-name>.</article-title> In: <person-group><name name-style="western"><surname>Xue</surname><given-names>WQ</given-names></name><name name-style="western"><surname>Zhao</surname><given-names>JM</given-names></name></person-group> (<role>Eds</role>) <issue-title>Flies of China.</issue-title><source>Vol. 2. Liaoning Science and Technology Press, Shenyang</source>, <fpage>2207</fpage>–<lpage>2215</lpage>.</mixed-citation></ref><ref id="B72"><mixed-citation xmlns:xlink="http://www.w3.org/1999/xlink" xlink:type="simple"><person-group><name name-style="western"><surname>Pape</surname><given-names>T</given-names></name></person-group> (<year>2001</year>) <article-title>Phylogeny of <tp:taxon-name><tp:taxon-name-part taxon-name-part-type="family">Oestridae</tp:taxon-name-part></tp:taxon-name> (<tp:taxon-name><tp:taxon-name-part taxon-name-part-type="class">Insecta</tp:taxon-name-part></tp:taxon-name>: <tp:taxon-name><tp:taxon-name-part taxon-name-part-type="order">Diptera</tp:taxon-name-part></tp:taxon-name>).</article-title><source>Systematic Entomology</source><volume>26</volume>: <fpage>133</fpage>–<lpage>171</lpage>. <ext-link xlink:type="simple" ext-link-type="doi" xlink:href="10.1046/j.1365-3113.2001.00143.x">https://doi.org/10.1046/j.1365-3113.2001.00143.x</ext-link></mixed-citation></ref><ref id="B74"><mixed-citation xmlns:xlink="http://www.w3.org/1999/xlink" xlink:type="simple"><person-group><name name-style="western"><surname>Pape</surname><given-names>T</given-names></name><name name-style="western"><surname>Piwczyński</surname><given-names>M</given-names></name><name name-style="western"><surname>Wyborska</surname><given-names>D</given-names></name><name name-style="western"><surname>Akbarzadeh</surname><given-names>K</given-names></name><name name-style="western"><surname>Szpila</surname><given-names>K</given-names></name></person-group> (<year>2017</year>) <article-title>A new genus and species of hypodermatine bot flies (<tp:taxon-name><tp:taxon-name-part taxon-name-part-type="order">Diptera</tp:taxon-name-part></tp:taxon-name>: <tp:taxon-name><tp:taxon-name-part taxon-name-part-type="family">Oestridae</tp:taxon-name-part></tp:taxon-name>).</article-title><source>Systematic Entomology</source><volume>42</volume>: <fpage>387</fpage>–<lpage>398</lpage>. <ext-link xlink:type="simple" ext-link-type="doi" xlink:href="10.1111/syen.12220">https://doi.org/10.1111/syen.12220</ext-link></mixed-citation></ref><ref id="B17"><mixed-citation xmlns:xlink="http://www.w3.org/1999/xlink" xlink:type="simple"><person-group><name name-style="western"><surname>Colwell</surname><given-names>DD</given-names></name><name name-style="western"><surname>Otranto</surname><given-names>D</given-names></name><name name-style="western"><surname>Horak</surname><given-names>IG</given-names></name></person-group> (<year>2007</year>) <article-title>Comparative scanning electron microscopy of <italic><tp:taxon-name><tp:taxon-name-part taxon-name-part-type="genus">Gasterophilus</tp:taxon-name-part></tp:taxon-name></italic> third instars.</article-title><source>Medical and Veterinary Entomology</source><volume>21</volume>: <fpage>255</fpage>–<lpage>264</lpage>. <ext-link xlink:type="simple" ext-link-type="doi" xlink:href="10.1111/j.1365-2915.2007.00692.x">https://doi.org/10.1111/j.1365-2915.2007.00692.x</ext-link></mixed-citation></ref><ref id="B29"><mixed-citation xmlns:xlink="http://www.w3.org/1999/xlink" xlink:type="simple"><person-group><name name-style="western"><surname>Felix</surname><given-names>SR</given-names></name><name name-style="western"><surname>Silva</surname><given-names>CE</given-names></name><name name-style="western"><surname>Schmidtt</surname><given-names>E</given-names></name><name name-style="western"><surname>Nizoli</surname><given-names>LQ</given-names></name><name name-style="western"><surname>Götze</surname><given-names>MM</given-names></name><name name-style="western"><surname>Silva</surname><given-names>SS</given-names></name></person-group> (<year>2007</year>) <article-title>Presence of <italic><tp:taxon-name><tp:taxon-name-part taxon-name-part-type="genus">Gasterophilus</tp:taxon-name-part></tp:taxon-name></italic> (Leach, 1817) (<tp:taxon-name><tp:taxon-name-part taxon-name-part-type="order">Diptera</tp:taxon-name-part></tp:taxon-name>: <tp:taxon-name><tp:taxon-name-part taxon-name-part-type="family">Oestridae</tp:taxon-name-part></tp:taxon-name>) in horses in Rio Grande do Sul State, Brazil.</article-title><source>Parasitologia Latinoamericana</source><volume>62</volume>: <fpage>122</fpage>–<lpage>126</lpage>. <ext-link xlink:type="simple" ext-link-type="doi" xlink:href="10.4067/S0717-77122007000200004">https://doi.org/10.4067/S0717-77122007000200004</ext-link></mixed-citation></ref><ref id="B103"><mixed-citation xmlns:xlink="http://www.w3.org/1999/xlink" xlink:type="simple"><person-group><name name-style="western"><surname>Zhang</surname><given-names>D</given-names></name><name name-style="western"><surname>Wang</surname><given-names>QK</given-names></name><name name-style="western"><surname>Hu</surname><given-names>DF</given-names></name><name name-style="western"><surname>Li</surname><given-names>K</given-names></name></person-group> (<year>2012</year>) <article-title>Sensilla on the antennal funiculus of the horse stomach bot fly, <italic><tp:taxon-name><tp:taxon-name-part taxon-name-part-type="genus">Gasterophilus</tp:taxon-name-part> <tp:taxon-name-part taxon-name-part-type="species">nigricornis</tp:taxon-name-part></tp:taxon-name></italic>.</article-title><source>Medical and Veterinary Entomology</source><volume>26</volume>: <fpage>314</fpage>–<lpage>322</lpage>. <ext-link xlink:type="simple" ext-link-type="doi" xlink:href="10.1111/j.1365-2915.2011.01007.x">https://doi.org/10.1111/j.1365-2915.2011.01007.x</ext-link></mixed-citation></ref><ref id="B102"><mixed-citation xmlns:xlink="http://www.w3.org/1999/xlink" xlink:type="simple"><person-group><name name-style="western"><surname>Zhang</surname><given-names>D</given-names></name><name name-style="western"><surname>Li</surname><given-names>X</given-names></name><name name-style="western"><surname>Liu</surname><given-names>X</given-names></name><name name-style="western"><surname>Wang</surname><given-names>Q</given-names></name><name name-style="western"><surname>Pape</surname><given-names>T</given-names></name></person-group> (<year>2016</year>) The antenna of horse stomach bot flies: Morphology and phylogenetic implications (<tp:taxon-name><tp:taxon-name-part taxon-name-part-type="family">Oestridae</tp:taxon-name-part></tp:taxon-name>, <tp:taxon-name><tp:taxon-name-part taxon-name-part-type="subfamily">Gasterophilinae</tp:taxon-name-part></tp:taxon-name>: <italic><tp:taxon-name><tp:taxon-name-part taxon-name-part-type="genus">Gasterophilus</tp:taxon-name-part></tp:taxon-name></italic> Leach). Scientific Reports 6. <ext-link xlink:type="simple" ext-link-type="doi" xlink:href="10.1038/srep34409">https://doi.org/10.1038/srep34409</ext-link></mixed-citation></ref><ref id="B54"><mixed-citation xmlns:xlink="http://www.w3.org/1999/xlink" xlink:type="simple"><person-group><name name-style="western"><surname>Li</surname><given-names>XY</given-names></name><name name-style="western"><surname>Chen</surname><given-names>Y</given-names></name><name name-style="western"><surname>Wange</surname><given-names>Q</given-names></name><name name-style="western"><surname>Li</surname><given-names>K</given-names></name><name name-style="western"><surname>Pape</surname><given-names>T</given-names></name><name name-style="western"><surname>Zhang</surname><given-names>D</given-names></name></person-group> (<year>2018</year>) <article-title>Molecular and morphological characterization of third instar Palaearctic horse stomach bot fly larvae (<tp:taxon-name><tp:taxon-name-part taxon-name-part-type="family">Oestridae</tp:taxon-name-part></tp:taxon-name>: <tp:taxon-name><tp:taxon-name-part taxon-name-part-type="subfamily">Gasterophilinae</tp:taxon-name-part></tp:taxon-name>, <italic><tp:taxon-name><tp:taxon-name-part taxon-name-part-type="genus">Gasterophilus</tp:taxon-name-part></tp:taxon-name></italic>).</article-title><source>Veterinary Parasitology</source><volume>262</volume>: <fpage>56</fpage>–<lpage>74</lpage>. <ext-link xlink:type="simple" ext-link-type="doi" xlink:href="10.1016/j.vetpar.2018.09.011">https://doi.org/10.1016/j.vetpar.2018.09.011</ext-link></mixed-citation></ref><ref id="B100"><mixed-citation xmlns:xlink="http://www.w3.org/1999/xlink" xlink:type="simple"><person-group><name name-style="western"><surname>Yan</surname><given-names>L</given-names></name><name name-style="western"><surname>Pape</surname><given-names>T</given-names></name><name name-style="western"><surname>Elgar</surname><given-names>MA</given-names></name><name name-style="western"><surname>Gao</surname><given-names>Y</given-names></name><name name-style="western"><surname>Zhang</surname><given-names>D</given-names></name></person-group> (<year>2019</year>) Evolutionary history of stomach bot flies in the light of mitogenomics. Systematic Entomology. <ext-link xlink:type="simple" ext-link-type="doi" xlink:href="10.1111/syen.12356">https://doi.org/10.1111/syen.12356</ext-link></mixed-citation></ref><ref id="B77"><mixed-citation xmlns:xlink="http://www.w3.org/1999/xlink" xlink:type="simple"><person-group><name name-style="western"><surname>Patton</surname><given-names>WS</given-names></name></person-group> (<year>1937</year>) <article-title>Studies on the higher <tp:taxon-name><tp:taxon-name-part taxon-name-part-type="order">Diptera</tp:taxon-name-part></tp:taxon-name> of medical and veterinary importance.</article-title><source>Annals of Tropical Medicine &amp; Parasitology</source><volume>31</volume>: <fpage>351</fpage>–<lpage>359</lpage>. <ext-link xlink:type="simple" ext-link-type="doi" xlink:href="10.1080/00034983.1937.11684990">https://doi.org/10.1080/00034983.1937.11684990</ext-link></mixed-citation></ref><ref id="B13"><mixed-citation xmlns:xlink="http://www.w3.org/1999/xlink" xlink:type="simple"><person-group><name name-style="western"><surname>Cogley</surname><given-names>TP</given-names></name></person-group> (<year>1991b</year>) <article-title>Status of the stomach bot fly <italic><tp:taxon-name><tp:taxon-name-part taxon-name-part-type="genus">Gasterophilus</tp:taxon-name-part> <tp:taxon-name-part taxon-name-part-type="species">lativentris</tp:taxon-name-part></tp:taxon-name></italic> (Brauer) 1858 (<tp:taxon-name><tp:taxon-name-part taxon-name-part-type="order">Diptera</tp:taxon-name-part></tp:taxon-name>: <tp:taxon-name><tp:taxon-name-part taxon-name-part-type="family">Gasterophilidae</tp:taxon-name-part></tp:taxon-name>).</article-title><source>Systematic Entomology</source><volume>16</volume>: <fpage>135</fpage>–<lpage>136</lpage>. <ext-link xlink:type="simple" ext-link-type="doi" xlink:href="10.1111/j.1365-3113.1991.tb00682.x">https://doi.org/10.1111/j.1365-3113.1991.tb00682.x</ext-link></mixed-citation></ref></ref-list></tp:taxon-treatment>
