# Supplementary material for: Taxonomic review of Gasterophilus (Oestridae, Gasterophilinae) of the world, with updated nomenclature, keys, biological notes, and distributions
Source: Zookeys. 2019 Nov 21;891:119–56. doi: 10.3897/zookeys.891.38560 (PMC6882926; doi:10.3897/zookeys.891.38560)
Supplement: XML Treatment for Gasterophilus nasalis [file zookeys.891.38560-treatment7.xml]

<!DOCTYPE tp:taxon-treatment
  PUBLIC "-//TaxonX//DTD Taxonomic Treatment Publishing DTD v0 20100105//EN" "tax-treatment-NSO.dtd">
<tp:taxon-treatment xmlns:tp="http://www.plazi.org/taxpub"><tp:treatment-meta><kwd-group><label>Taxon classification</label><kwd><named-content xmlns:xlink="http://www.w3.org/1999/xlink" content-type="kingdom">Animalia</named-content></kwd><kwd><named-content xmlns:xlink="http://www.w3.org/1999/xlink" content-type="order">Diptera</named-content></kwd><kwd><named-content xmlns:xlink="http://www.w3.org/1999/xlink" content-type="family">Oestridae</named-content></kwd></kwd-group><mixed-citation publication-type="journal"><person-group><name><surname>Li</surname><given-names>Xin-Yu</given-names></name><name><surname>Pape</surname><given-names>Thomas</given-names></name><name><surname>Zhang</surname><given-names>Dong</given-names></name></person-group><article-title>Taxonomic review of <italic><tp:taxon-name><tp:taxon-name-part taxon-name-part-type="genus" reg="Gasterophilus">Gasterophilus</tp:taxon-name-part></tp:taxon-name></italic> (<tp:taxon-name><tp:taxon-name-part taxon-name-part-type="family">Oestridae</tp:taxon-name-part></tp:taxon-name>, <tp:taxon-name><tp:taxon-name-part taxon-name-part-type="subfamily">Gasterophilinae</tp:taxon-name-part></tp:taxon-name>) of the world, with updated nomenclature, keys, biological notes, and distributions</article-title><source>Zookeys</source><day>21</day><month>11</month><year>2019</year><volume>891</volume><fpage>119</fpage><lpage>156</lpage><pub-id pub-id-type="doi">10.3897/zookeys.891.38560</pub-id></mixed-citation></tp:treatment-meta><tp:nomenclature><tp:taxon-name><object-id xmlns:xlink="http://www.w3.org/1999/xlink" content-type="arpha" xlink:type="simple">87B35415-7F0F-543F-B371-B9B906EFB8E7</object-id>
            <tp:taxon-name-part taxon-name-part-type="genus" reg="Gasterophilus">Gasterophilus</tp:taxon-name-part>
            <tp:taxon-name-part taxon-name-part-type="species" reg="nasalis">nasalis</tp:taxon-name-part>
          </tp:taxon-name><tp:taxon-authority>(Linnaeus, 1758)</tp:taxon-authority><xref ref-type="fig" rid="F2">Figs 2G–I</xref><xref ref-type="fig" rid="F5">, 5E, F</xref><xref ref-type="fig" rid="F8">, 8D–F</xref><xref ref-type="fig" rid="F10">, 10F</xref><xref ref-type="fig" rid="F11">, 11F</xref><xref ref-type="fig" rid="F12">, 12D–F</xref><xref ref-type="fig" rid="F15">, 15G–I</xref><xref ref-type="table" rid="T1">; Table 1</xref><tp:nomenclature-citation-list><tp:nomenclature-citation><tp:taxon-name>
                <tp:taxon-name-part taxon-name-part-type="genus" reg="Oestrus">Oestrus</tp:taxon-name-part> <tp:taxon-name-part taxon-name-part-type="species" reg="nasalis">nasalis</tp:taxon-name-part></tp:taxon-name><comment>Linnaeus, 1758: 584. Type locality: Sweden (through reference to <italic>Fauna Svecica</italic>).</comment></tp:nomenclature-citation><tp:nomenclature-citation><tp:taxon-name>
                <tp:taxon-name-part taxon-name-part-type="genus" reg="Oestrus">Oestrus</tp:taxon-name-part> <tp:taxon-name-part taxon-name-part-type="species" reg="equi">equi</tp:taxon-name-part></tp:taxon-name><comment>Fabricius, 1787: 321. Type locality: not given, probably Europe.</comment></tp:nomenclature-citation><tp:nomenclature-citation><tp:taxon-name>
                <tp:taxon-name-part taxon-name-part-type="genus" reg="Oestrus">Oestrus</tp:taxon-name-part> <tp:taxon-name-part taxon-name-part-type="species" reg="veterinus">veterinus</tp:taxon-name-part></tp:taxon-name><comment>Clark, 1797: 312. New replacement name for <tp:taxon-name><tp:taxon-name-part taxon-name-part-type="genus" reg="Oestrus">Oestrus</tp:taxon-name-part> <tp:taxon-name-part taxon-name-part-type="species" reg="nasalis">nasalis</tp:taxon-name-part></tp:taxon-name> Linnaeus, 1758 [“I have given it the name of veterinus .... in preference to the erroneous one of nasalis” (p. 313)].</comment></tp:nomenclature-citation><tp:nomenclature-citation><tp:taxon-name>
                <tp:taxon-name-part taxon-name-part-type="genus" reg="Oestrus">Oestrus</tp:taxon-name-part> <tp:taxon-name-part taxon-name-part-type="species" reg="salutaris">salutaris</tp:taxon-name-part></tp:taxon-name><comment>Clark, 1815: pl. 1. Nomen nudum.</comment></tp:nomenclature-citation><tp:nomenclature-citation><tp:taxon-name>
                <tp:taxon-name-part taxon-name-part-type="genus" reg="Gasterophilus">Gasterophilus</tp:taxon-name-part> <tp:taxon-name-part taxon-name-part-type="species" reg="clarkii">clarkii</tp:taxon-name-part></tp:taxon-name><comment>Leach, 1817: 2. Type locality: England, Bantham close to Kingsbridge (as “Habitat in Anglia Occidentali. Apud Bantham prope Kingsbridge a meipso captus”).</comment></tp:nomenclature-citation><tp:nomenclature-citation><tp:taxon-name>
                <tp:taxon-name-part taxon-name-part-type="genus" reg="Gastrus">Gastrus</tp:taxon-name-part> <tp:taxon-name-part taxon-name-part-type="species" reg="jumentarum">jumentarum</tp:taxon-name-part></tp:taxon-name><comment>Meigen, 1824: 179. Type locality: not given, probably Denmark (as “Ein Weibchen in dem Koppenhagener Königl. Museum”).</comment></tp:nomenclature-citation><tp:nomenclature-citation><tp:taxon-name>
                <tp:taxon-name-part taxon-name-part-type="genus" reg="Oestrus">Oestrus</tp:taxon-name-part> <tp:taxon-name-part taxon-name-part-type="species" reg="gastricus">gastricus</tp:taxon-name-part> <tp:taxon-name-part taxon-name-part-type="subspecies" reg="minor">minor</tp:taxon-name-part></tp:taxon-name><comment>Schwab, 1840: 40. Unavailable name proposed in synonymy with <tp:taxon-name><tp:taxon-name-part taxon-name-part-type="genus" reg="Oestrus">Oestrus</tp:taxon-name-part> <tp:taxon-name-part taxon-name-part-type="species" reg="nasalis">nasalis</tp:taxon-name-part></tp:taxon-name> Linnaeus, 1758 and <tp:taxon-name><tp:taxon-name-part taxon-name-part-type="genus" reg="Oestrus">Oestrus</tp:taxon-name-part> <tp:taxon-name-part taxon-name-part-type="species" reg="veterinus">veterinus</tp:taxon-name-part></tp:taxon-name> Clark, 1797 and not made available from subsequent use as a valid name for a taxon before 1961.</comment></tp:nomenclature-citation><tp:nomenclature-citation><tp:taxon-name>
                <tp:taxon-name-part taxon-name-part-type="genus" reg="Gastrus">Gastrus</tp:taxon-name-part> <tp:taxon-name-part taxon-name-part-type="species" reg="subjacens">subjacens</tp:taxon-name-part></tp:taxon-name><comment>Walker, 1849: 687. Type locality: Canada, Nova Scotia.</comment></tp:nomenclature-citation><tp:nomenclature-citation><tp:taxon-name>
                <tp:taxon-name-part taxon-name-part-type="genus" reg="Oestrus">Oestrus</tp:taxon-name-part> <tp:taxon-name-part taxon-name-part-type="species" reg="stomachinus">stomachinus</tp:taxon-name-part></tp:taxon-name><comment>Gistel, 1848: 153. Type locality: not given, probably Germany, Bavaria.</comment></tp:nomenclature-citation><tp:nomenclature-citation><tp:taxon-name>
                <tp:taxon-name-part taxon-name-part-type="genus" reg="Gasterophilus">Gasterophilus</tp:taxon-name-part> <tp:taxon-name-part taxon-name-part-type="species" reg="crossi">crossi</tp:taxon-name-part></tp:taxon-name><comment>Patton, 1924: 963. Type locality: India, Punjab.</comment></tp:nomenclature-citation><tp:nomenclature-citation><tp:taxon-name>
                <tp:taxon-name-part taxon-name-part-type="genus" reg="Gastrophilus">Gastrophilus</tp:taxon-name-part> <tp:taxon-name-part taxon-name-part-type="species" reg="albescens">albescens</tp:taxon-name-part></tp:taxon-name><comment>Pleske, 1926: 228. Type locality: Egypt, Cairo (as “Il provient de l’Egypte des environs du Caire”).</comment></tp:nomenclature-citation><tp:nomenclature-citation><tp:taxon-name>
                <tp:taxon-name-part taxon-name-part-type="genus" reg="Gastrophilus">Gastrophilus</tp:taxon-name-part> <tp:taxon-name-part taxon-name-part-type="species" reg="nasalis">nasalis</tp:taxon-name-part> <tp:taxon-name-part taxon-name-part-type="infraspecific-rank">var.</tp:taxon-name-part> <tp:taxon-name-part taxon-name-part-type="variety" reg="nudicollis">nudicollis</tp:taxon-name-part></tp:taxon-name><comment>Dinulescu, 1932: 28, 32. Type locality: not given.</comment></tp:nomenclature-citation><tp:nomenclature-citation><tp:taxon-name>
                <tp:taxon-name-part taxon-name-part-type="genus" reg="Gastrophilus">Gastrophilus</tp:taxon-name-part> <tp:taxon-name-part taxon-name-part-type="species" reg="veterinus">veterinus</tp:taxon-name-part> <tp:taxon-name-part taxon-name-part-type="infraspecific-rank">var.</tp:taxon-name-part> <tp:taxon-name-part taxon-name-part-type="variety" reg="aureus">aureus</tp:taxon-name-part></tp:taxon-name><comment>Dinulescu, 1938: 315. Type locality: not given.</comment></tp:nomenclature-citation><tp:nomenclature-citation><tp:taxon-name>
                <tp:taxon-name-part taxon-name-part-type="genus" reg="Gastrus">Gastrus</tp:taxon-name-part> <tp:taxon-name-part taxon-name-part-type="species" reg="jumentorum">jumentorum</tp:taxon-name-part></tp:taxon-name><comment>: <xref ref-type="bibr" rid="B7">Brauer 1863</xref>: 87, 280; incorrect subsequent spelling of <tp:taxon-name><tp:taxon-name-part taxon-name-part-type="genus" reg="Gastrus"/><tp:taxon-name-part taxon-name-part-type="species" reg="jumentarum">jumentarum</tp:taxon-name-part></tp:taxon-name> Meigen, 1824.</comment></tp:nomenclature-citation><tp:nomenclature-citation><tp:taxon-name>
                <tp:taxon-name-part taxon-name-part-type="genus" reg="Oestrus">Oestrus</tp:taxon-name-part> <tp:taxon-name-part taxon-name-part-type="species" reg="nasulis">nasulis</tp:taxon-name-part></tp:taxon-name><comment>: <xref ref-type="bibr" rid="B27">Fabricius 1787</xref>: 321; incorrect subsequent spelling of <tp:taxon-name><tp:taxon-name-part taxon-name-part-type="genus" reg="Oestrus"/><tp:taxon-name-part taxon-name-part-type="species" reg="nasalis">nasalis</tp:taxon-name-part></tp:taxon-name> Linnaeus, 1758.</comment></tp:nomenclature-citation></tp:nomenclature-citation-list></tp:nomenclature><tp:treatment-sec sec-type="Selected references" id="SECID0EF4CI"><title>Selected references.</title><p><xref ref-type="bibr" rid="B104">Zumpt (1965</xref>: 117); <xref ref-type="bibr" rid="B39">Grunin (1969</xref>: 32); <xref ref-type="bibr" rid="B82">Pont (1973</xref>: 698); <xref ref-type="bibr" rid="B51">Kettle (1974)</xref>; <xref ref-type="bibr" rid="B88">Soós and Minář (1986</xref>: 238); <xref ref-type="bibr" rid="B13">Cogley (1991b)</xref>; <xref ref-type="bibr" rid="B26">Escartin and Bautista (1993)</xref>; <xref ref-type="bibr" rid="B99">Xue and Wang (1996</xref>: 2210); <xref ref-type="bibr" rid="B87">Sequeira et al. (2001)</xref>; Otranto et al. (2005); <xref ref-type="bibr" rid="B16">Colwell et al. (2006</xref>: 6); <xref ref-type="bibr" rid="B17">Colwell et al. (2007)</xref>; <xref ref-type="bibr" rid="B29">Felix et al. (2007)</xref>; <xref ref-type="bibr" rid="B102">Zhang et al. (2016</xref>); <xref ref-type="bibr" rid="B54">Li et al. (2018)</xref>; <xref ref-type="bibr" rid="B100">Yan et al. (2019)</xref>.</p></tp:treatment-sec><tp:treatment-sec sec-type="diagnosis" id="SECID0EH6CI"><title>Diagnosis.</title><p>Facial plate setose. Wing entirely hyaline; distance between crossveins r-m and dm-cu less than length of r-m. Meron with unmodified setae. Legs mainly black-brown. Abdomen ground color dark brown or black, with reddish-yellow hair-like setae on tergites 5–7 in male, pale yellow in female. Male cercus long and narrow, length/width ratio more than 3.0; surstylus yellow, with gradually a tapered apex; processi longi elongated and distinctly bent inwards. Female sternite 8 longitudinally ridged in the middle and with flattened and a scallop-shaped apex.</p></tp:treatment-sec><tp:treatment-sec sec-type="type material" id="SECID0EM6CI"><title>Type material examined.</title><p>Holotype of <italic><tp:taxon-name><tp:taxon-name-part taxon-name-part-type="genus" reg="Gastrophilus">Gastrophilus</tp:taxon-name-part> <tp:taxon-name-part taxon-name-part-type="species" reg="albescens">albescens</tp:taxon-name-part></tp:taxon-name></italic> Pleske, 1926. EGYPT • ♂; Cairo; no further information; ZIN.</p></tp:treatment-sec><tp:treatment-sec sec-type="material" id="SECID0E46CI"><title>Additional material examined.</title><p>CHINA – <bold>Inner Mongolia</bold> • 2♂♂, 5♀♀; Chifeng; Zhaowuda League, Right Banner; 24 May–10 Aug. 1960; collector unknown; IOZ • 5♂, 1♀; Ulanqab, Temurtei County; 12–30 Aug. 1971; Y.R. Zhang leg.; IOZ. – <bold>Xinjiang Uyghur Autonomous Region</bold> • 1♂; Altay, Qinghe County; 6 Jul. 1960; S.Y. Wang leg.; IOZ • 1♀; Altyn-Tagh; 3850 m; 7 Aug. 1988; X.Z. Zhang leg.; IOZ • 1♂; locality as for preceding; 11 Aug. 1988; X.Z. Zhang leg.; IOZ • 3♂♂; Fuyun County; Qiakuertu; 25 May–3 Jun. 2010; F. Mo leg.; MBFU • 8♂♂, 1♀; Kalamaili; 18 Apr.–25 Jun. 2010; D. Zhang leg.; MBFU • 1♂, 5♀♀; Kalamaili; 16 Apr.–8 May 2011; D. Zhang leg.; MBFU.</p></tp:treatment-sec><tp:treatment-sec sec-type="host" id="SECID0EHADI"><title>Hosts.</title><p>Burchell’s zebra (<italic><tp:taxon-name><tp:taxon-name-part taxon-name-part-type="genus" reg="Equus">E.</tp:taxon-name-part> <tp:taxon-name-part taxon-name-part-type="species" reg="quagga">quagga</tp:taxon-name-part> <tp:taxon-name-part taxon-name-part-type="subspecies" reg="burchellii">burchellii</tp:taxon-name-part></tp:taxon-name></italic>), domestic horse (<italic><tp:taxon-name><tp:taxon-name-part taxon-name-part-type="genus" reg="Equus">E.</tp:taxon-name-part> <tp:taxon-name-part taxon-name-part-type="species" reg="ferus">ferus</tp:taxon-name-part> <tp:taxon-name-part taxon-name-part-type="subspecies" reg="caballus">caballus</tp:taxon-name-part></tp:taxon-name></italic>), donkey (<italic><tp:taxon-name><tp:taxon-name-part taxon-name-part-type="genus" reg="Equus">E.</tp:taxon-name-part> <tp:taxon-name-part taxon-name-part-type="species" reg="africanus">africanus</tp:taxon-name-part> <tp:taxon-name-part taxon-name-part-type="subspecies" reg="asinus">asinus</tp:taxon-name-part></tp:taxon-name></italic>), Mongolian wild ass (<italic><tp:taxon-name><tp:taxon-name-part taxon-name-part-type="genus" reg="Equus">E.</tp:taxon-name-part> <tp:taxon-name-part taxon-name-part-type="species" reg="hemionus">hemionus</tp:taxon-name-part> <tp:taxon-name-part taxon-name-part-type="subspecies" reg="hemionus">hemionus</tp:taxon-name-part></tp:taxon-name></italic>), wild horse (<italic><tp:taxon-name><tp:taxon-name-part taxon-name-part-type="genus" reg="Equus">E.</tp:taxon-name-part> <tp:taxon-name-part taxon-name-part-type="species" reg="przewalskii">przewalskii</tp:taxon-name-part></tp:taxon-name></italic>).</p></tp:treatment-sec><tp:treatment-sec sec-type="distribution" id="SECID0EUCDI"><title>Distribution.</title><p><bold>Afrotropical</bold> – Burkina Faso, Ethiopia, Kenya, Lesotho, Morocco, Namibia, Senegal, South Africa, Zambia, Zimbabwe. <bold>Australasian</bold> – Australia (Queensland, Tasmania), Fiji, Hawaii, New Zealand. <bold>Nearctic</bold> – Canada (Alberta, British Columbia, Manitoba, Northwestern, Nova Scotia, Quebec, Saskatchewan), Mexico (Aguascalientes, San Vicente Chicoloapan), USA (Arizona, California, Colorado, Illinois, Iowa, Kansas, Kentucky, Maryland, Michigan, Minnesota, Missouri, Montana, Nebraska, New Jersey, New Mexico, New York, North Dakota, Ohio, Oklahoma, Oregon, South Dakota, Texas, Washington, Wyoming). <bold>Neotropical</bold> – Antigua and Barbuda, Argentina, Brazil (Rio Grande do Sul, São Paulo), Chile (Bío Bío Region), Jamaica, Panama, Puerto Rico, Uruguay, Venezuela. <bold>Oriental</bold> – India, Malaysia, Myanmar, Thailand. <bold>Palaearctic</bold> – Afghanistan, Austria, Bulgaria, China (Heilongjiang, Inner Mongolia, Shaanxi, Tibet, Xinjiang), Cyprus, Denmark, Egypt, France, Germany, Hungary, Iraq, Italy (incl. Corsica and Sicily), Jordan, Kazakhstan, Kyrgyzstan, Lithuania, Mongolia, Morocco, Pakistan, Poland, Romania, Russia (Tomsk), Sweden, Switzerland, The Netherlands, Tajikistan, Turkey, Turkmenistan, Ukraine, United Kingdom, Uzbekistan.</p></tp:treatment-sec><tp:treatment-sec><!--Section generated to contain objects referenced in tp:taxon-treatment.--><fig id="F2" position="float" orientation="portrait"><object-id xmlns:xlink="http://www.w3.org/1999/xlink" content-type="doi" xlink:type="simple">10.3897/zookeys.891.38560.figure2</object-id><object-id xmlns:xlink="http://www.w3.org/1999/xlink" content-type="arpha" xlink:type="simple">23B8412E-6A58-5F09-8893-78F85B41E1C3</object-id><label>Figure 2.</label><caption><p>Left lateral view of habitus (<bold>A, D, G</bold>), head and thorax (<bold>B, E, H</bold>), and head in frontal view (<bold>C, F, I</bold>) of <italic><tp:taxon-name><tp:taxon-name-part taxon-name-part-type="genus" reg="Gasterophilus">Gasterophilus</tp:taxon-name-part></tp:taxon-name></italic> species <bold>A–C</bold> Male <italic><tp:taxon-name><tp:taxon-name-part taxon-name-part-type="genus" reg="Gasterophilus">G.</tp:taxon-name-part> <tp:taxon-name-part taxon-name-part-type="species" reg="intestinalis">intestinalis</tp:taxon-name-part></tp:taxon-name></italic> (De Geer) China (in MBFU) <bold>D–F</bold> Female <italic><tp:taxon-name><tp:taxon-name-part taxon-name-part-type="genus" reg="Gasterophilus">G.</tp:taxon-name-part> <tp:taxon-name-part taxon-name-part-type="species" reg="meridionalis">meridionalis</tp:taxon-name-part></tp:taxon-name></italic> (Pillers &amp; Evans); South Africa (in KZNM) <bold>G–I</bold> Male <italic><tp:taxon-name><tp:taxon-name-part taxon-name-part-type="genus" reg="Gasterophilus">G.</tp:taxon-name-part> <tp:taxon-name-part taxon-name-part-type="species" reg="nasalis">nasalis</tp:taxon-name-part></tp:taxon-name></italic> (Linnaeus) China (in MBFU). Scale bars: 1 mm (<bold>A–E, I</bold>); 0.5 mm (<bold>F</bold>).</p></caption><graphic xmlns:xlink="http://www.w3.org/1999/xlink" xlink:href="zookeys-891-119-g002.jpg" position="float" orientation="portrait" xlink:type="simple" id="oo_358320.jpg"><uri content-type="original_file" xlink:type="simple">https://binary.pensoft.net/fig/358320</uri></graphic></fig><fig id="F5" position="float" orientation="portrait"><object-id xmlns:xlink="http://www.w3.org/1999/xlink" content-type="doi" xlink:type="simple">10.3897/zookeys.891.38560.figure5</object-id><object-id xmlns:xlink="http://www.w3.org/1999/xlink" content-type="arpha" xlink:type="simple">F9DACB85-C495-539E-ABA3-C2B03DC376D0</object-id><label>Figure 5.</label><caption><p>Dorsal view of habitus (<bold>A, C, E</bold>) and head and and thorax (<bold>B, D, F</bold>) of male <italic><tp:taxon-name><tp:taxon-name-part taxon-name-part-type="genus" reg="Gasterophilus">Gasterophilus</tp:taxon-name-part></tp:taxon-name></italic> species <bold>A, B</bold> Male <italic><tp:taxon-name><tp:taxon-name-part taxon-name-part-type="genus" reg="Gasterophilus">G.</tp:taxon-name-part> <tp:taxon-name-part taxon-name-part-type="species" reg="intestinalis">intestinalis</tp:taxon-name-part></tp:taxon-name></italic> (De Geer) <bold>C, D</bold> Female <italic><tp:taxon-name><tp:taxon-name-part taxon-name-part-type="genus" reg="Gasterophilus">G.</tp:taxon-name-part> <tp:taxon-name-part taxon-name-part-type="species" reg="meridionalis">meridionalis</tp:taxon-name-part></tp:taxon-name></italic> (Pillers &amp; Evans) <bold>E, F</bold> Male <italic><tp:taxon-name><tp:taxon-name-part taxon-name-part-type="genus" reg="Gasterophilus">G.</tp:taxon-name-part> <tp:taxon-name-part taxon-name-part-type="species" reg="nasalis">nasalis</tp:taxon-name-part></tp:taxon-name></italic> (Linnaeus). Scale bars: 1 mm (<bold>A–F</bold>).</p></caption><graphic xmlns:xlink="http://www.w3.org/1999/xlink" xlink:href="zookeys-891-119-g005.jpg" position="float" orientation="portrait" xlink:type="simple" id="oo_358323.jpg"><uri content-type="original_file" xlink:type="simple">https://binary.pensoft.net/fig/358323</uri></graphic></fig><fig id="F8" position="float" orientation="portrait"><object-id xmlns:xlink="http://www.w3.org/1999/xlink" content-type="doi" xlink:type="simple">10.3897/zookeys.891.38560.figure8</object-id><object-id xmlns:xlink="http://www.w3.org/1999/xlink" content-type="arpha" xlink:type="simple">681B22E9-D8D4-5793-8748-EA4D677DC425</object-id><label>Figure 8.</label><caption><p>Dorsal view (<bold>A, D, G</bold>) and left lateral view (<bold>B, E, H</bold>) of habitus, and head in frontal view (<bold>C, F, I</bold>) of female <italic><tp:taxon-name><tp:taxon-name-part taxon-name-part-type="genus" reg="Gasterophilus">Gasterophilus</tp:taxon-name-part></tp:taxon-name></italic> species <bold>A–C</bold><italic><tp:taxon-name><tp:taxon-name-part taxon-name-part-type="genus" reg="Gasterophilus">G.</tp:taxon-name-part> <tp:taxon-name-part taxon-name-part-type="species" reg="intestinalis">intestinalis</tp:taxon-name-part></tp:taxon-name></italic> (De Geer); China (in MBFU) <bold>D–F</bold><italic><tp:taxon-name><tp:taxon-name-part taxon-name-part-type="genus" reg="Gasterophilus">G.</tp:taxon-name-part> <tp:taxon-name-part taxon-name-part-type="species" reg="nasalis">nasalis</tp:taxon-name-part></tp:taxon-name></italic> (Linnaeus); China (in MBFU). Scale bars: 1 mm (<bold>A, B, D, E</bold>); 0.5 mm (<bold>C, F</bold>).</p></caption><graphic xmlns:xlink="http://www.w3.org/1999/xlink" xlink:href="zookeys-891-119-g008.jpg" position="float" orientation="portrait" xlink:type="simple" id="oo_358326.jpg"><uri content-type="original_file" xlink:type="simple">https://binary.pensoft.net/fig/358326</uri></graphic></fig><fig id="F10" position="float" orientation="portrait"><object-id xmlns:xlink="http://www.w3.org/1999/xlink" content-type="doi" xlink:type="simple">10.3897/zookeys.891.38560.figure10</object-id><object-id xmlns:xlink="http://www.w3.org/1999/xlink" content-type="arpha" xlink:type="simple">CD1CE507-56E0-58BD-AB22-FCE5C31ADB67</object-id><label>Figure 10.</label><caption><p>Wing of <italic><tp:taxon-name><tp:taxon-name-part taxon-name-part-type="genus" reg="Gasterophilus">Gasterophilus</tp:taxon-name-part></tp:taxon-name></italic> species, with <bold>A–C</bold> modified from <xref ref-type="bibr" rid="B55">Li et al. (2019)</xref><bold>A</bold><italic><tp:taxon-name><tp:taxon-name-part taxon-name-part-type="genus" reg="Gasterophilus">G.</tp:taxon-name-part> <tp:taxon-name-part taxon-name-part-type="species" reg="flavipes">flavipes</tp:taxon-name-part></tp:taxon-name></italic> (Olivier) <bold>B</bold><italic><tp:taxon-name><tp:taxon-name-part taxon-name-part-type="genus" reg="Gasterophilus">G.</tp:taxon-name-part> <tp:taxon-name-part taxon-name-part-type="species" reg="haemorrhoidalis">haemorrhoidalis</tp:taxon-name-part></tp:taxon-name></italic> (Linnaeus) <bold>C</bold><italic><tp:taxon-name><tp:taxon-name-part taxon-name-part-type="genus" reg="Gasterophilus">G.</tp:taxon-name-part> <tp:taxon-name-part taxon-name-part-type="species" reg="inermis">inermis</tp:taxon-name-part></tp:taxon-name></italic> (Brauer) <bold>D</bold><italic><tp:taxon-name><tp:taxon-name-part taxon-name-part-type="genus" reg="Gasterophilus">G.</tp:taxon-name-part> <tp:taxon-name-part taxon-name-part-type="species" reg="intestinalis">intestinalis</tp:taxon-name-part></tp:taxon-name></italic><bold>E</bold><italic><tp:taxon-name><tp:taxon-name-part taxon-name-part-type="genus" reg="Gasterophilus">G.</tp:taxon-name-part> <tp:taxon-name-part taxon-name-part-type="species" reg="meridionalis">meridionalis</tp:taxon-name-part></tp:taxon-name></italic> (Pillers &amp; Evans) <bold>F</bold><italic><tp:taxon-name><tp:taxon-name-part taxon-name-part-type="genus" reg="Gasterophilus">G.</tp:taxon-name-part> <tp:taxon-name-part taxon-name-part-type="species" reg="nasalis">nasalis</tp:taxon-name-part></tp:taxon-name></italic> (Linnaeus) <bold>G</bold><italic><tp:taxon-name><tp:taxon-name-part taxon-name-part-type="genus" reg="Gasterophilus">G.</tp:taxon-name-part> <tp:taxon-name-part taxon-name-part-type="species" reg="nigricornis">nigricornis</tp:taxon-name-part></tp:taxon-name></italic> (Loew) <bold>H</bold><italic><tp:taxon-name><tp:taxon-name-part taxon-name-part-type="genus" reg="Gasterophilus">G.</tp:taxon-name-part> <tp:taxon-name-part taxon-name-part-type="species" reg="pecorum">pecorum</tp:taxon-name-part></tp:taxon-name></italic> (Fabricius) <bold>I</bold><italic><tp:taxon-name><tp:taxon-name-part taxon-name-part-type="genus" reg="Gasterophilus">G.</tp:taxon-name-part> <tp:taxon-name-part taxon-name-part-type="species" reg="ternicinctus">ternicinctus</tp:taxon-name-part></tp:taxon-name></italic> Gedoelst. Scale bars: 0.5 mm (<bold>A–C</bold>); 1 mm (<bold>D–I</bold>).</p></caption><graphic xmlns:xlink="http://www.w3.org/1999/xlink" xlink:href="zookeys-891-119-g010.jpg" position="float" orientation="portrait" xlink:type="simple" id="oo_358328.jpg"><uri content-type="original_file" xlink:type="simple">https://binary.pensoft.net/fig/358328</uri></graphic></fig><fig id="F11" position="float" orientation="portrait"><object-id xmlns:xlink="http://www.w3.org/1999/xlink" content-type="doi" xlink:type="simple">10.3897/zookeys.891.38560.figure11</object-id><object-id xmlns:xlink="http://www.w3.org/1999/xlink" content-type="arpha" xlink:type="simple">AEAFFE01-778F-571A-A797-D46EEC37659D</object-id><label>Figure 11.</label><caption><p>Anterior (<bold>A, D, G</bold>), left lateral (<bold>B, E, H</bold>) and posterior view (<bold>C, F, I</bold>) of male terminalia of <italic><tp:taxon-name><tp:taxon-name-part taxon-name-part-type="genus" reg="Gasterophilus">Gasterophilus</tp:taxon-name-part></tp:taxon-name></italic> species, modified from <xref ref-type="bibr" rid="B55">Li et al. (2019)</xref><bold>A–C</bold><italic><tp:taxon-name><tp:taxon-name-part taxon-name-part-type="genus" reg="Gasterophilus">G.</tp:taxon-name-part> <tp:taxon-name-part taxon-name-part-type="species" reg="flavipes">flavipes</tp:taxon-name-part></tp:taxon-name></italic> (Olivier) <bold>D–F</bold><italic><tp:taxon-name><tp:taxon-name-part taxon-name-part-type="genus" reg="Gasterophilus">G.</tp:taxon-name-part> <tp:taxon-name-part taxon-name-part-type="species" reg="haemorrhoidalis">haemorrhoidalis</tp:taxon-name-part></tp:taxon-name></italic> (Linnaeus) <bold>G–I</bold><italic><tp:taxon-name><tp:taxon-name-part taxon-name-part-type="genus" reg="Gasterophilus">G.</tp:taxon-name-part> <tp:taxon-name-part taxon-name-part-type="species" reg="inermis">inermis</tp:taxon-name-part></tp:taxon-name></italic> (Brauer). Scale bars: 0.5 mm (<bold>A–I</bold>). The dotted line in <bold>C</bold> and <bold>F</bold> indicates the sagittal plane. Abbreviations: cer, cercus; ph, phallus; pog, postgonite; pr l, processi longi; sur, sustylus.</p></caption><graphic xmlns:xlink="http://www.w3.org/1999/xlink" xlink:href="zookeys-891-119-g011.jpg" position="float" orientation="portrait" xlink:type="simple" id="oo_358329.jpg"><uri content-type="original_file" xlink:type="simple">https://binary.pensoft.net/fig/358329</uri></graphic></fig><fig id="F12" position="float" orientation="portrait"><object-id xmlns:xlink="http://www.w3.org/1999/xlink" content-type="doi" xlink:type="simple">10.3897/zookeys.891.38560.figure12</object-id><object-id xmlns:xlink="http://www.w3.org/1999/xlink" content-type="arpha" xlink:type="simple">CB0B5DE1-1489-57E4-96F7-A1C9578B3F45</object-id><label>Figure 12.</label><caption><p>Dorsal (<bold>A, D</bold>), left lateral (<bold>B, E</bold>) and posterior (<bold>C, F</bold>) view of male genitalia of <italic><tp:taxon-name><tp:taxon-name-part taxon-name-part-type="genus" reg="Gasterophilus">Gasterophilus</tp:taxon-name-part></tp:taxon-name></italic> species <bold>A–C</bold><italic><tp:taxon-name><tp:taxon-name-part taxon-name-part-type="genus" reg="Gasterophilus">G.</tp:taxon-name-part> <tp:taxon-name-part taxon-name-part-type="species" reg="intestinalis">intestinalis</tp:taxon-name-part></tp:taxon-name></italic> (De Geer) <bold>D–F</bold><italic><tp:taxon-name><tp:taxon-name-part taxon-name-part-type="genus" reg="Gasterophilus">G.</tp:taxon-name-part> <tp:taxon-name-part taxon-name-part-type="species" reg="nasalis">nasalis</tp:taxon-name-part></tp:taxon-name></italic> (Linnaeus). Scale bars: 0.5 mm (<bold>A–F</bold>).</p></caption><graphic xmlns:xlink="http://www.w3.org/1999/xlink" xlink:href="zookeys-891-119-g012.jpg" position="float" orientation="portrait" xlink:type="simple" id="oo_358330.jpg"><uri content-type="original_file" xlink:type="simple">https://binary.pensoft.net/fig/358330</uri></graphic></fig><fig id="F15" position="float" orientation="portrait"><object-id xmlns:xlink="http://www.w3.org/1999/xlink" content-type="doi" xlink:type="simple">10.3897/zookeys.891.38560.figure15</object-id><object-id xmlns:xlink="http://www.w3.org/1999/xlink" content-type="arpha" xlink:type="simple">D18B621F-DF5C-5B45-90DB-D6CCB982EF75</object-id><label>Figure 15.</label><caption><p>Dorsal (<bold>A, D, G</bold>), left lateral (<bold>B, E, H</bold>) and ventral (<bold>C, F, I</bold>) view of female genitalia of <italic><tp:taxon-name><tp:taxon-name-part taxon-name-part-type="genus" reg="Gasterophilus">Gasterophilus</tp:taxon-name-part></tp:taxon-name></italic> species <bold>A–C</bold><italic><tp:taxon-name><tp:taxon-name-part taxon-name-part-type="genus" reg="Gasterophilus">G.</tp:taxon-name-part> <tp:taxon-name-part taxon-name-part-type="species" reg="intestinalis">intestinalis</tp:taxon-name-part></tp:taxon-name></italic> (De Geer) <bold>D–F</bold><italic><tp:taxon-name><tp:taxon-name-part taxon-name-part-type="genus" reg="Gasterophilus">G.</tp:taxon-name-part> <tp:taxon-name-part taxon-name-part-type="species" reg="meridionalis">meridionalis</tp:taxon-name-part></tp:taxon-name></italic> (Pillers &amp; Evans) <bold>G–I</bold><italic><tp:taxon-name><tp:taxon-name-part taxon-name-part-type="genus" reg="Gasterophilus">G.</tp:taxon-name-part> <tp:taxon-name-part taxon-name-part-type="species" reg="nasalis">nasalis</tp:taxon-name-part></tp:taxon-name></italic> (Linnaeus). Scale bars: 0.5 mm (<bold>A–I</bold>).</p></caption><graphic xmlns:xlink="http://www.w3.org/1999/xlink" xlink:href="zookeys-891-119-g015.jpg" position="float" orientation="portrait" xlink:type="simple" id="oo_358333.jpg"><uri content-type="original_file" xlink:type="simple">https://binary.pensoft.net/fig/358333</uri></graphic></fig><table-wrap id="T1" position="float" orientation="portrait"><label>Table 1.</label><caption><p>Natural history of <italic><tp:taxon-name><tp:taxon-name-part taxon-name-part-type="genus" reg="Gasterophilus">Gasterophilus</tp:taxon-name-part></tp:taxon-name></italic> species.</p></caption><table id="TID0E3HCI" rules="all"><tbody><tr><th rowspan="1" colspan="1">Species</th><th rowspan="1" colspan="1">Embryonic development /days</th><th rowspan="1" colspan="1">Hatching strategy</th><th rowspan="1" colspan="1">First instar development</th><th rowspan="1" colspan="1">Second and third instar development</th><th rowspan="1" colspan="1">Pupal period /days</th><th rowspan="1" colspan="1">Host</th><th rowspan="1" colspan="1"/><th rowspan="1" colspan="1"/><th rowspan="1" colspan="1"/><th rowspan="1" colspan="1"/><th rowspan="1" colspan="1"/><th rowspan="1" colspan="1"/><th rowspan="1" colspan="1"/></tr><tr><td rowspan="1" colspan="1">
                  <bold><italic><tp:taxon-name><tp:taxon-name-part taxon-name-part-type="genus" reg="Gasterophilus">G.</tp:taxon-name-part> <tp:taxon-name-part taxon-name-part-type="species" reg="flavipes">flavipes</tp:taxon-name-part></tp:taxon-name></italic></bold>
                </td><td rowspan="1" colspan="1">NA</td><td rowspan="1" colspan="1">NA</td><td rowspan="1" colspan="1">NA</td><td rowspan="1" colspan="1">NA</td><td rowspan="1" colspan="1">NA</td><td rowspan="1" colspan="1">· Domestic donkey (<italic><tp:taxon-name><tp:taxon-name-part taxon-name-part-type="genus" reg="Equus">Equus</tp:taxon-name-part> <tp:taxon-name-part taxon-name-part-type="species" reg="africanus">africanus</tp:taxon-name-part> <tp:taxon-name-part taxon-name-part-type="subspecies" reg="asinus">asinus</tp:taxon-name-part></tp:taxon-name></italic> Linnaeus) [speculated by <xref ref-type="bibr" rid="B7">Brauer (1863)</xref> without evidence].</td><td rowspan="1" colspan="1">NA</td><td rowspan="1" colspan="1">NA</td><td rowspan="1" colspan="1">NA</td><td rowspan="1" colspan="1">NA</td><td rowspan="1" colspan="1">NA</td><td rowspan="1" colspan="1">NA</td><td rowspan="1" colspan="1"><xref ref-type="bibr" rid="B7">Brauer 1863</xref>; <xref ref-type="bibr" rid="B55">Li et al. 2019</xref></td></tr><tr><td rowspan="6" colspan="1">
                  <bold><italic><tp:taxon-name><tp:taxon-name-part taxon-name-part-type="genus" reg="Gasterophilus">G.</tp:taxon-name-part> <tp:taxon-name-part taxon-name-part-type="species" reg="haemorrhoidalis">haemorrhoidalis</tp:taxon-name-part></tp:taxon-name></italic></bold>
                </td><td rowspan="6" colspan="1">2</td><td rowspan="6" colspan="1">Stimulated by moisture from licking or feeding of hosts.</td><td rowspan="6" colspan="1">· Penetrate epidermis of the lips of hosts and migrate into mouth.</td><td rowspan="1" colspan="1">· Second instar move to stomach and duodenum;</td><td rowspan="6" colspan="1">15–26</td><td rowspan="1" colspan="1">· Burchell’s zebra (<italic><tp:taxon-name><tp:taxon-name-part taxon-name-part-type="genus" reg="Equus">E.</tp:taxon-name-part> <tp:taxon-name-part taxon-name-part-type="species" reg="quagga">quagga</tp:taxon-name-part> <tp:taxon-name-part taxon-name-part-type="subspecies" reg="burchellii">burchellii</tp:taxon-name-part></tp:taxon-name></italic> Gray);</td><td rowspan="6" colspan="1">50–200</td><td rowspan="6" colspan="1">Around host</td><td rowspan="6" colspan="1">Hairs along the edge of the lips</td><td rowspan="6" colspan="1">One egg per hair</td><td rowspan="6" colspan="1">‘Hit-and-flee’: female in full flight swiftly collides with a host and rapidly deposits an egg and then flies away before repeating the process</td><td rowspan="6" colspan="1">1–7</td><td rowspan="6" colspan="1"><xref ref-type="bibr" rid="B24">Dove 1918</xref>; <xref ref-type="bibr" rid="B104">Zumpt 1965</xref>; <xref ref-type="bibr" rid="B16">Colwell et al. 2006</xref>; <xref ref-type="bibr" rid="B2">Anderson 2006</xref>; <xref ref-type="bibr" rid="B48">Huang et al. 2016</xref></td></tr><tr><td rowspan="5" colspan="1">· Third instar larvae become detached after some time and then pass to the rectum and re-attach themselves.</td><td rowspan="1" colspan="1">· Domestic horse (<italic><tp:taxon-name><tp:taxon-name-part taxon-name-part-type="genus" reg="Equus">E.</tp:taxon-name-part> <tp:taxon-name-part taxon-name-part-type="species" reg="ferus">ferus</tp:taxon-name-part> <tp:taxon-name-part taxon-name-part-type="subspecies" reg="caballus">caballus</tp:taxon-name-part></tp:taxon-name></italic> Linnaeus)</td></tr><tr><td rowspan="1" colspan="1">· Domestic donkey;</td></tr><tr><td rowspan="1" colspan="1">· Mongolian wild ass (<italic><tp:taxon-name><tp:taxon-name-part taxon-name-part-type="genus" reg="Equus">E.</tp:taxon-name-part> <tp:taxon-name-part taxon-name-part-type="species" reg="hemionus">hemionus</tp:taxon-name-part> <tp:taxon-name-part taxon-name-part-type="subspecies" reg="hemionus">hemionus</tp:taxon-name-part></tp:taxon-name></italic> Pallas);</td></tr><tr><td rowspan="1" colspan="1">· Mountain zebra [<italic><tp:taxon-name><tp:taxon-name-part taxon-name-part-type="genus" reg="Equus">E.</tp:taxon-name-part> <tp:taxon-name-part taxon-name-part-type="species" reg="zebra">zebra</tp:taxon-name-part></tp:taxon-name></italic> Linnaeus];</td></tr><tr><td rowspan="1" colspan="1">× Wild horse (<italic><tp:taxon-name><tp:taxon-name-part taxon-name-part-type="genus" reg="Equus">E.</tp:taxon-name-part> <tp:taxon-name-part taxon-name-part-type="species" reg="przewalskii">przewalskii</tp:taxon-name-part></tp:taxon-name></italic> Poliakov)</td></tr><tr><td rowspan="4" colspan="1">
                  <bold><italic><tp:taxon-name><tp:taxon-name-part taxon-name-part-type="genus" reg="Gasterophilus">G.</tp:taxon-name-part> <tp:taxon-name-part taxon-name-part-type="species" reg="inermis">inermis</tp:taxon-name-part></tp:taxon-name></italic></bold>
                </td><td rowspan="4" colspan="1">NA</td><td rowspan="4" colspan="1">Spontaneous.</td><td rowspan="1" colspan="1">· Penetrate skin of hosts at hatching site;</td><td rowspan="4" colspan="1">· Second and third instar larvae found in the rectum.</td><td rowspan="4" colspan="1">21–26</td><td rowspan="1" colspan="1">· Burchell’s zebra;</td><td rowspan="4" colspan="1">320–360</td><td rowspan="4" colspan="1">× Topographic landmark (Tops of hilltop shrubs/trees</td><td rowspan="4" colspan="1">Base of the hairs on cheeks</td><td rowspan="4" colspan="1">One egg per hair</td><td rowspan="4" colspan="1">Hit-and-flee</td><td rowspan="4" colspan="1">21–26</td><td rowspan="4" colspan="1"><xref ref-type="bibr" rid="B104">Zumpt 1965</xref>; <xref ref-type="bibr" rid="B16">Colwell et al. 2006</xref>; <xref ref-type="bibr" rid="B2">Anderson 2006</xref>; <xref ref-type="bibr" rid="B48">Huang et al. 2016</xref></td></tr><tr><td rowspan="3" colspan="1">· Migrate firstly under epidermis to the corner of mouth and then under the mucous membrane inside cheek.</td><td rowspan="1" colspan="1">· Domestic horse;</td></tr><tr><td rowspan="1" colspan="1">· Mongolian wild ass;</td></tr><tr><td rowspan="1" colspan="1">· Wild horse.</td></tr><tr><td rowspan="4" colspan="1">
                  <bold><italic><tp:taxon-name><tp:taxon-name-part taxon-name-part-type="genus" reg="Gasterophilus">G.</tp:taxon-name-part> <tp:taxon-name-part taxon-name-part-type="species" reg="intestinalis">intestinalis</tp:taxon-name-part></tp:taxon-name></italic></bold>
                </td><td rowspan="4" colspan="1">5</td><td rowspan="4" colspan="1">Stimulated by moisture and friction supplied by rubbing and licking of hosts.</td><td rowspan="1" colspan="1">· Penetrate hosts’ dorsal mucosa of tongue;</td><td rowspan="1" colspan="1">· Young second instar larvae attach to the pharynx and the sides of the epiglottis, and then pass to the stomach;</td><td rowspan="4" colspan="1">22–28</td><td rowspan="1" colspan="1">· Domestic donkey;</td><td rowspan="4" colspan="1">400–1000</td><td rowspan="1" colspan="1">× Around host;</td><td rowspan="4" colspan="1">Distal half of the hairs on forelegs and chest</td><td rowspan="4" colspan="1">Often several eggs found on one hair</td><td rowspan="4" colspan="1">Female hovers slowly in one spot and quickly deposits several eggs before flying to another position or to another host</td><td rowspan="4" colspan="1">7–21</td><td rowspan="4" colspan="1"><xref ref-type="bibr" rid="B24">Dove 1918</xref>; <xref ref-type="bibr" rid="B104">Zumpt 1965</xref>; <xref ref-type="bibr" rid="B8">Catts 1979</xref>; <xref ref-type="bibr" rid="B14">Cogley et al. 1982</xref>; <xref ref-type="bibr" rid="B16">Colwell et al. 2006</xref>; <xref ref-type="bibr" rid="B48">Huang et al. 2016</xref></td></tr><tr><td rowspan="3" colspan="1">· Burrow from the anterior to posterior end; the migration route is almost parallel to the right or left lateral margin of tongue.</td><td rowspan="3" colspan="1">· Third instar larvae are generally found clustered near the boundary of the nonglandular and glandular epithelia.</td><td rowspan="1" colspan="1">· Domestic horse;</td><td rowspan="3" colspan="1">× Topographic landmark (hilltop, top of shrubs/trees</td></tr><tr><td rowspan="1" colspan="1">· Mongolian wild ass;</td></tr><tr><td rowspan="1" colspan="1">· Wild horse.</td></tr><tr><td rowspan="1" colspan="1">
                  <bold><italic><tp:taxon-name><tp:taxon-name-part taxon-name-part-type="genus" reg="Gasterophilus">G.</tp:taxon-name-part> <tp:taxon-name-part taxon-name-part-type="species" reg="meridionalis">meridionalis</tp:taxon-name-part></tp:taxon-name></italic></bold>
                </td><td rowspan="1" colspan="1">NA</td><td rowspan="1" colspan="1">NA</td><td rowspan="1" colspan="1">NA</td><td rowspan="1" colspan="1">· Attached to stomach mucosa.</td><td rowspan="1" colspan="1">28–31</td><td rowspan="1" colspan="1">· Burchell’s zebra.</td><td rowspan="1" colspan="1">NA</td><td rowspan="1" colspan="1">NA</td><td rowspan="1" colspan="1">NA</td><td rowspan="1" colspan="1">NA</td><td rowspan="1" colspan="1">NA</td><td rowspan="1" colspan="1">NA</td><td rowspan="1" colspan="1">
                  <xref ref-type="bibr" rid="B104">Zumpt 1965</xref>
                </td></tr><tr><td rowspan="5" colspan="1">
                  <bold><italic><tp:taxon-name><tp:taxon-name-part taxon-name-part-type="genus" reg="Gasterophilus">G.</tp:taxon-name-part> <tp:taxon-name-part taxon-name-part-type="species" reg="nasalis">nasalis</tp:taxon-name-part></tp:taxon-name></italic></bold>
                </td><td rowspan="5" colspan="1">5–10</td><td rowspan="5" colspan="1">Spontaneous.</td><td rowspan="5" colspan="1">· Migrate on surface to inter-dental spaces of hosts.</td><td rowspan="1" colspan="1">· Moult to second instar at inter-dental sites;</td><td rowspan="5" colspan="1">16–24</td><td rowspan="1" colspan="1">· Burchell’s zebra;</td><td rowspan="5" colspan="1">300–500</td><td rowspan="5" colspan="1">Around host</td><td rowspan="5" colspan="1">Hairs under chin</td><td rowspan="5" colspan="1">Usually only one egg per hair, but occasionally five have been counted</td><td rowspan="5" colspan="1">Hit-and-flee, and an undisturbed female may deposit up to 20 eggs without leaving the host</td><td rowspan="5" colspan="1">1–12</td><td rowspan="5" colspan="1"><xref ref-type="bibr" rid="B24">Dove 1918</xref>; <xref ref-type="bibr" rid="B104">Zumpt 1965</xref>; <xref ref-type="bibr" rid="B16">Colwell et al. 2006</xref>; <xref ref-type="bibr" rid="B2">Anderson 2006</xref>; <xref ref-type="bibr" rid="B48">Huang et al. 2016</xref></td></tr><tr><td rowspan="4" colspan="1">· Migrate to duodenum and attach near pylorus.</td><td rowspan="1" colspan="1">· Domestic donkey;</td></tr><tr><td rowspan="1" colspan="1">· Domestic horse;</td></tr><tr><td rowspan="1" colspan="1">· Mongolian wild ass;</td></tr><tr><td rowspan="1" colspan="1">· Wild horse.</td></tr><tr><td rowspan="4" colspan="1">
                  <bold><italic><tp:taxon-name><tp:taxon-name-part taxon-name-part-type="genus" reg="Gasterophilus">G.</tp:taxon-name-part> <tp:taxon-name-part taxon-name-part-type="species" reg="nigricornis">nigricornis</tp:taxon-name-part></tp:taxon-name></italic></bold>
                </td><td rowspan="4" colspan="1">3–9</td><td rowspan="4" colspan="1">Spontaneous.</td><td rowspan="4" colspan="1">· Penetrate hosts and migrate firstly under epidermis to the corner of mouth and then under the mucous membrane inside the cheek.</td><td rowspan="1" colspan="1">· Molt to the second stage in the central part of the cheek;</td><td rowspan="4" colspan="1">31–34</td><td rowspan="1" colspan="1">· Domestic donkey;</td><td rowspan="4" colspan="1">350–350</td><td rowspan="4" colspan="1">NA</td><td rowspan="4" colspan="1">Base of the hairs on cheek or neck</td><td rowspan="4" colspan="1">One egg per hair</td><td rowspan="4" colspan="1">Hit-and-flee</td><td rowspan="4" colspan="1">NA</td><td rowspan="4" colspan="1"><xref ref-type="bibr" rid="B104">Zumpt 1965</xref>; <xref ref-type="bibr" rid="B16">Colwell et al. 2006</xref>; <xref ref-type="bibr" rid="B2">Anderson 2006</xref>; <xref ref-type="bibr" rid="B48">Huang et al. 2016</xref></td></tr><tr><td rowspan="1" colspan="1">· Migrate to duodenum, attach to mucosa and become encysted;</td><td rowspan="1" colspan="1">· Domestic horse;</td></tr><tr><td rowspan="2" colspan="1">· Third instar larvae leave the cyst and become attached superficially to the mucous membrane.</td><td rowspan="1" colspan="1">· Mongolian wild ass;</td></tr><tr><td rowspan="1" colspan="1">· Wild horse.</td></tr><tr><td rowspan="6" colspan="1">
                  <bold><italic><tp:taxon-name><tp:taxon-name-part taxon-name-part-type="genus" reg="Gasterophilus">G.</tp:taxon-name-part> <tp:taxon-name-part taxon-name-part-type="species" reg="pecorum">pecorum</tp:taxon-name-part></tp:taxon-name></italic></bold>
                </td><td rowspan="6" colspan="1">5–8</td><td rowspan="6" colspan="1">Stimulated by moisture and friction supplied by hosts’ ingestion.</td><td rowspan="1" colspan="1">· Penetrate mouth mucosa of hosts;</td><td rowspan="1" colspan="1">· Molt to second and third instar at oral site;</td><td rowspan="6" colspan="1">12–21</td><td rowspan="1" colspan="1">· Burchell’s zebra;</td><td rowspan="6" colspan="1">1300–2600</td><td rowspan="6" colspan="1">Around host</td><td rowspan="6" colspan="1">Off host, mainly on tip of grass blades, and also on plant stems</td><td rowspan="6" colspan="1">In rows (groups of 10–15 eggs/batch</td><td rowspan="6" colspan="1">Female continuously lays several eggs in one spot before flying to another position</td><td rowspan="6" colspan="1">1–4</td><td rowspan="6" colspan="1"><xref ref-type="bibr" rid="B104">Zumpt 1965</xref>; <xref ref-type="bibr" rid="B16">Colwell et al. 2006</xref>; <xref ref-type="bibr" rid="B46">Hoseini et al. 2017</xref>; <xref ref-type="bibr" rid="B48">Huang et al. 2016</xref></td></tr><tr><td rowspan="5" colspan="1">· Migrate to the soft palate and at the root of the tongue, occasionally the pharynx and oesophagus.</td><td rowspan="5" colspan="1">· Third instars migrate to stomach and attach to mucosa.</td><td rowspan="1" colspan="1">· Domestic donkey;</td></tr><tr><td rowspan="1" colspan="1">· Domestic horse;</td></tr><tr><td rowspan="1" colspan="1">· Mongolian wild ass;</td></tr><tr><td rowspan="1" colspan="1">· Persian onager (<italic><tp:taxon-name><tp:taxon-name-part taxon-name-part-type="genus" reg="Equus">E.</tp:taxon-name-part> <tp:taxon-name-part taxon-name-part-type="species" reg="hemionus">hemionus</tp:taxon-name-part> <tp:taxon-name-part taxon-name-part-type="subspecies" reg="onager">onager</tp:taxon-name-part></tp:taxon-name></italic> Boddaert);</td></tr><tr><td rowspan="1" colspan="1">· Wild horse.</td></tr><tr><td rowspan="1" colspan="1">
                  <bold><italic><tp:taxon-name><tp:taxon-name-part taxon-name-part-type="genus" reg="Gasterophilus">G.</tp:taxon-name-part> <tp:taxon-name-part taxon-name-part-type="species" reg="ternicinctus">ternicinctus</tp:taxon-name-part></tp:taxon-name></italic></bold>
                </td><td rowspan="1" colspan="1">NA</td><td rowspan="1" colspan="1">NA</td><td rowspan="1" colspan="1">· NA</td><td rowspan="1" colspan="1">· Second and third instar larvae found in stomach.</td><td rowspan="1" colspan="1">20–27</td><td rowspan="1" colspan="1">× Burchell’s zebra.</td><td rowspan="1" colspan="1">NA</td><td rowspan="1" colspan="1">NA</td><td rowspan="1" colspan="1">NA</td><td rowspan="1" colspan="1">NA</td><td rowspan="1" colspan="1">NA</td><td rowspan="1" colspan="1">NA</td><td rowspan="1" colspan="1">
                  <xref ref-type="bibr" rid="B104">Zumpt 1965</xref>
                </td></tr></tbody></table></table-wrap></tp:treatment-sec><ref-list><ref id="B55"><mixed-citation xmlns:xlink="http://www.w3.org/1999/xlink" xlink:type="simple"><person-group><name name-style="western"><surname>Li</surname><given-names>XY</given-names></name><name name-style="western"><surname>Pape</surname><given-names>T</given-names></name><name name-style="western"><surname>Zhang</surname><given-names>D</given-names></name></person-group> (<year>2019</year>) <italic><tp:taxon-name><tp:taxon-name-part taxon-name-part-type="genus">Gasterophilus</tp:taxon-name-part> <tp:taxon-name-part taxon-name-part-type="species">flavipes</tp:taxon-name-part></tp:taxon-name></italic> (<tp:taxon-name><tp:taxon-name-part taxon-name-part-type="family">Oestridae</tp:taxon-name-part></tp:taxon-name>: <tp:taxon-name><tp:taxon-name-part taxon-name-part-type="subfamily">Gasterophilinae</tp:taxon-name-part></tp:taxon-name>): a horse stomach bot fly brought back from oblivion with morphological and molecular evidence. PLoS ONE 14(8): e0220820. <ext-link xlink:type="simple" ext-link-type="doi" xlink:href="10.1371/journal.pone.0220820">https://doi.org/10.1371/journal.pone.0220820</ext-link></mixed-citation></ref><ref id="B7"><mixed-citation xmlns:xlink="http://www.w3.org/1999/xlink" xlink:type="simple"><person-group><name name-style="western"><surname>Brauer</surname><given-names>F</given-names></name></person-group> (<year>1863</year>) <source>Monographie der Oestriden. W.</source><publisher-name>Braumüller</publisher-name>, <publisher-loc>Wien</publisher-loc>, <size units="page">292 pp</size>. <ext-link xlink:type="simple" ext-link-type="doi" xlink:href="10.5962/bhl.title.57896">https://doi.org/10.5962/bhl.title.57896</ext-link></mixed-citation></ref><ref id="B24"><mixed-citation xmlns:xlink="http://www.w3.org/1999/xlink" xlink:type="simple"><person-group><name name-style="western"><surname>Dove</surname><given-names>WE</given-names></name></person-group> (<year>1918</year>) Some biological and control studies of <italic><tp:taxon-name><tp:taxon-name-part taxon-name-part-type="genus">Gastrophilus</tp:taxon-name-part> <tp:taxon-name-part taxon-name-part-type="species">haemorrhoidalis</tp:taxon-name-part></tp:taxon-name></italic> and other bots of horses. United States Department of Agriculture 597: 52 pp. <ext-link xlink:type="simple" ext-link-type="doi" xlink:href="10.5962/bhl.title.64448">https://doi.org/10.5962/bhl.title.64448</ext-link></mixed-citation></ref><ref id="B104"><mixed-citation xmlns:xlink="http://www.w3.org/1999/xlink" xlink:type="simple"><person-group><name name-style="western"><surname>Zumpt</surname><given-names>F</given-names></name></person-group> (<year>1965</year>) <source>Myiasis of Man and Animals in the Old World.</source><publisher-name>Butterworths Ltd.</publisher-name>, <publisher-loc>London</publisher-loc>, <size units="page">264 pp</size>.</mixed-citation></ref><ref id="B16"><mixed-citation xmlns:xlink="http://www.w3.org/1999/xlink" xlink:type="simple"><person-group><name name-style="western"><surname>Colwell</surname><given-names>DD</given-names></name><name name-style="western"><surname>Hall</surname><given-names>MJR</given-names></name><name name-style="western"><surname>Scholl</surname><given-names>PJ</given-names></name></person-group> (<year>2006</year>) <source>The Oestrid Flies: Biology, Host-Parasite Relationships, Impact and Management.</source><publisher-name>CABI</publisher-name>, <publisher-loc>Wallingford</publisher-loc>, <size units="page">357 pp</size>. <ext-link xlink:type="simple" ext-link-type="doi" xlink:href="10.1079/9780851996844.0000">https://doi.org/10.1079/9780851996844.0000</ext-link></mixed-citation></ref><ref id="B2"><mixed-citation xmlns:xlink="http://www.w3.org/1999/xlink" xlink:type="simple"><person-group><name name-style="western"><surname>Anderson</surname><given-names>JR</given-names></name></person-group> (<year>2006</year>) <article-title>Adult biology.</article-title> In: <person-group><name name-style="western"><surname>Colwell</surname><given-names>DD</given-names></name><name name-style="western"><surname>Hall</surname><given-names>MJR</given-names></name><name name-style="western"><surname>Scholl</surname><given-names>PJ</given-names></name></person-group> (<role>Eds</role>) <issue-title>The Oestrid Flies: Biology, Host-Parasite Relationships, Impact and Management.</issue-title><source>CABI, Wallingford</source>, <fpage>140</fpage>–<lpage>166</lpage>. <ext-link xlink:type="simple" ext-link-type="doi" xlink:href="10.1079/9780851996844.0140">https://doi.org/10.1079/9780851996844.0140</ext-link></mixed-citation></ref><ref id="B48"><mixed-citation xmlns:xlink="http://www.w3.org/1999/xlink" xlink:type="simple"><person-group><name name-style="western"><surname>Huang</surname><given-names>H</given-names></name><name name-style="western"><surname>Zhang</surname><given-names>B</given-names></name><name name-style="western"><surname>Chu</surname><given-names>H</given-names></name><name name-style="western"><surname>Zhang</surname><given-names>D</given-names></name><name name-style="western"><surname>Li</surname><given-names>K</given-names></name></person-group> (<year>2016</year>) <article-title><italic><tp:taxon-name><tp:taxon-name-part taxon-name-part-type="genus">Gasterophilus</tp:taxon-name-part></tp:taxon-name></italic> (<tp:taxon-name><tp:taxon-name-part taxon-name-part-type="order">Diptera</tp:taxon-name-part></tp:taxon-name>, <tp:taxon-name><tp:taxon-name-part taxon-name-part-type="family">Gasterophilidae</tp:taxon-name-part></tp:taxon-name>) infestation of equids in the Kalamaili Nature Reserve, China.</article-title><source>Parasite</source><volume>23</volume>: <fpage>1</fpage>–<lpage>36</lpage>. <ext-link xlink:type="simple" ext-link-type="doi" xlink:href="10.1051/parasite/2016036">https://doi.org/10.1051/parasite/2016036</ext-link></mixed-citation></ref><ref id="B8"><mixed-citation xmlns:xlink="http://www.w3.org/1999/xlink" xlink:type="simple"><person-group><name name-style="western"><surname>Catts</surname><given-names>EP</given-names></name></person-group> (<year>1979</year>) <article-title>Hilltop aggregation and mating behavior by <italic><tp:taxon-name><tp:taxon-name-part taxon-name-part-type="genus">Gasterophilus</tp:taxon-name-part> <tp:taxon-name-part taxon-name-part-type="species">intestinalis</tp:taxon-name-part></tp:taxon-name></italic> (<tp:taxon-name><tp:taxon-name-part taxon-name-part-type="order">Diptera</tp:taxon-name-part></tp:taxon-name>: <tp:taxon-name><tp:taxon-name-part taxon-name-part-type="family">Gasterophilidae</tp:taxon-name-part></tp:taxon-name>).</article-title><source>Journal of Medical Entomology</source><volume>16</volume>: <fpage>461</fpage>–<lpage>464</lpage>. <ext-link xlink:type="simple" ext-link-type="doi" xlink:href="10.1093/jmedent/16.6.461">https://doi.org/10.1093/jmedent/16.6.461</ext-link></mixed-citation></ref><ref id="B14"><mixed-citation xmlns:xlink="http://www.w3.org/1999/xlink" xlink:type="simple"><person-group><name name-style="western"><surname>Cogley</surname><given-names>TP</given-names></name><name name-style="western"><surname>Anderson</surname><given-names>JR</given-names></name><name name-style="western"><surname>Cogley</surname><given-names>LJ</given-names></name></person-group> (<year>1982</year>) <article-title>Migration of <italic><tp:taxon-name><tp:taxon-name-part taxon-name-part-type="genus">Gasterophilus</tp:taxon-name-part> <tp:taxon-name-part taxon-name-part-type="species">intestinalis</tp:taxon-name-part></tp:taxon-name></italic> larvae (<tp:taxon-name><tp:taxon-name-part taxon-name-part-type="order">Diptera</tp:taxon-name-part></tp:taxon-name>: <tp:taxon-name><tp:taxon-name-part taxon-name-part-type="family">Gasterophilidae</tp:taxon-name-part></tp:taxon-name>) in the equine oral cavity.</article-title><source>International Journal for Parasitology</source><volume>12</volume>: <fpage>473</fpage>–<lpage>480</lpage>. <ext-link xlink:type="simple" ext-link-type="doi" xlink:href="10.1016/0020-7519(82)90079-0">https://doi.org/10.1016/0020-7519(82)90079-0</ext-link></mixed-citation></ref><ref id="B46"><mixed-citation xmlns:xlink="http://www.w3.org/1999/xlink" xlink:type="simple"><person-group><name name-style="western"><surname>Hoseini</surname><given-names>SM</given-names></name><name name-style="western"><surname>Zaheri</surname><given-names>BA</given-names></name><name name-style="western"><surname>Adibi</surname><given-names>MA</given-names></name><name name-style="western"><surname>Ronaghi</surname><given-names>H</given-names></name><name name-style="western"><surname>Moshrefi</surname><given-names>AH</given-names></name></person-group> (<year>2017</year>) <article-title>Histopathological study of esophageal infection with <italic><tp:taxon-name><tp:taxon-name-part taxon-name-part-type="genus">Gasterophilus</tp:taxon-name-part> <tp:taxon-name-part taxon-name-part-type="species">pecorum</tp:taxon-name-part></tp:taxon-name></italic> (<tp:taxon-name><tp:taxon-name-part taxon-name-part-type="order">Diptera</tp:taxon-name-part></tp:taxon-name>: <tp:taxon-name><tp:taxon-name-part taxon-name-part-type="family">Oestridae</tp:taxon-name-part></tp:taxon-name>) in Persian Onager (<italic><tp:taxon-name><tp:taxon-name-part taxon-name-part-type="genus">Equus</tp:taxon-name-part> <tp:taxon-name-part taxon-name-part-type="species">hemionus</tp:taxon-name-part> <tp:taxon-name-part taxon-name-part-type="subspecies">onager</tp:taxon-name-part></tp:taxon-name></italic>).</article-title><source>Journal of Arthropod-Borne Diseases</source><volume>11</volume>: <fpage>441</fpage>–<lpage>445</lpage>.</mixed-citation></ref><ref id="B27"><mixed-citation xmlns:xlink="http://www.w3.org/1999/xlink" xlink:type="simple"><person-group><name name-style="western"><surname>Fabricius</surname><given-names>JC</given-names></name></person-group> (<year>1787</year>) <source>Mantissa insectorum sistens eorum species nuper detectas adiectis characteribus genericis, differentiis specificis, emendationibus, observationibus.</source><publisher-name>Impensis Christian Gottlob Proft</publisher-name>, <publisher-loc>Copenhagen</publisher-loc>, <size units="page">382 pp</size>. <ext-link xlink:type="simple" ext-link-type="doi" xlink:href="10.5962/bhl.title.36471">https://doi.org/10.5962/bhl.title.36471</ext-link></mixed-citation></ref><ref id="B39"><mixed-citation xmlns:xlink="http://www.w3.org/1999/xlink" xlink:type="simple"><person-group><name name-style="western"><surname>Grunin</surname><given-names>KJ</given-names></name></person-group> (<year>1969</year>) <source>64a. <tp:taxon-name><tp:taxon-name-part taxon-name-part-type="family">Gasterophilidae</tp:taxon-name-part></tp:taxon-name>. In: Lindner E (Ed.) Die Fliegen der Paläarktischen Region 8.</source><publisher-name>Schweizerbart’sche</publisher-name>, <publisher-loc>Stuttgart</publisher-loc>, <size units="page">66 pp</size>.</mixed-citation></ref><ref id="B82"><mixed-citation xmlns:xlink="http://www.w3.org/1999/xlink" xlink:type="simple"><person-group><name name-style="western"><surname>Pont</surname><given-names>AC</given-names></name></person-group> (<year>1973</year>) <article-title>Familiy <tp:taxon-name><tp:taxon-name-part taxon-name-part-type="family">Oestridae</tp:taxon-name-part></tp:taxon-name>.</article-title> In: <person-group><name name-style="western"><surname>Delfinado</surname><given-names>M</given-names></name><name name-style="western"><surname>Hardy</surname><given-names>D</given-names></name></person-group> (<role>Eds</role>) <issue-title>A Catalog of the Diptera of the Oriental Region: Suborder Cyclorrhapha.</issue-title><source>University Press of Hawaii, Honolulu</source>, <fpage>700</fpage>–<lpage>701</lpage>.</mixed-citation></ref><ref id="B51"><mixed-citation xmlns:xlink="http://www.w3.org/1999/xlink" xlink:type="simple"><person-group><name name-style="western"><surname>Kettle</surname><given-names>P</given-names></name></person-group> (<year>1974</year>) <article-title>The genus <italic><tp:taxon-name><tp:taxon-name-part taxon-name-part-type="genus">Gasterophilus</tp:taxon-name-part></tp:taxon-name></italic> in the horse in New Zealand.</article-title><source>New Zealand Veterinary Journal</source><volume>22</volume>: <fpage>43</fpage>–<lpage>45</lpage>. <ext-link xlink:type="simple" ext-link-type="doi" xlink:href="10.1080/00480169.1974.34130">https://doi.org/10.1080/00480169.1974.34130</ext-link></mixed-citation></ref><ref id="B88"><mixed-citation xmlns:xlink="http://www.w3.org/1999/xlink" xlink:type="simple"><person-group><name name-style="western"><surname>Soós</surname><given-names>Á</given-names></name><name name-style="western"><surname>Minář</surname><given-names>J</given-names></name></person-group> (<year>1986</year>) <article-title>Family <tp:taxon-name><tp:taxon-name-part taxon-name-part-type="family">Gasterophilidae</tp:taxon-name-part></tp:taxon-name>.</article-title> In: <person-group><name name-style="western"><surname>Soós</surname><given-names>Á</given-names></name><name name-style="western"><surname>Papp</surname><given-names>L</given-names></name></person-group> (<role>Eds</role>) <issue-title>Catalogue of Palaearctic Diptera, Vol.</issue-title><source>11. <tp:taxon-name><tp:taxon-name-part taxon-name-part-type="family">Scathophagidae</tp:taxon-name-part></tp:taxon-name> – <tp:taxon-name><tp:taxon-name-part taxon-name-part-type="family">Hypodermatidae</tp:taxon-name-part></tp:taxon-name>. Elsevier, Amsterdam</source>, <fpage>237</fpage>–<lpage>240</lpage>.</mixed-citation></ref><ref id="B13"><mixed-citation xmlns:xlink="http://www.w3.org/1999/xlink" xlink:type="simple"><person-group><name name-style="western"><surname>Cogley</surname><given-names>TP</given-names></name></person-group> (<year>1991b</year>) <article-title>Status of the stomach bot fly <italic><tp:taxon-name><tp:taxon-name-part taxon-name-part-type="genus">Gasterophilus</tp:taxon-name-part> <tp:taxon-name-part taxon-name-part-type="species">lativentris</tp:taxon-name-part></tp:taxon-name></italic> (Brauer) 1858 (<tp:taxon-name><tp:taxon-name-part taxon-name-part-type="order">Diptera</tp:taxon-name-part></tp:taxon-name>: <tp:taxon-name><tp:taxon-name-part taxon-name-part-type="family">Gasterophilidae</tp:taxon-name-part></tp:taxon-name>).</article-title><source>Systematic Entomology</source><volume>16</volume>: <fpage>135</fpage>–<lpage>136</lpage>. <ext-link xlink:type="simple" ext-link-type="doi" xlink:href="10.1111/j.1365-3113.1991.tb00682.x">https://doi.org/10.1111/j.1365-3113.1991.tb00682.x</ext-link></mixed-citation></ref><ref id="B26"><mixed-citation xmlns:xlink="http://www.w3.org/1999/xlink" xlink:type="simple"><person-group><name name-style="western"><surname>Escartin</surname><given-names>P</given-names></name><name name-style="western"><surname>Bautista</surname><given-names>G</given-names></name></person-group> (<year>1993</year>) <article-title>Comparison of five tests for the serologic diagnosis of myiasis by <italic><tp:taxon-name><tp:taxon-name-part taxon-name-part-type="genus">Gasterophilus</tp:taxon-name-part></tp:taxon-name></italic> spp. larvae (<tp:taxon-name><tp:taxon-name-part taxon-name-part-type="order">Diptera</tp:taxon-name-part></tp:taxon-name>: <tp:taxon-name><tp:taxon-name-part taxon-name-part-type="family">Gasterophilidae</tp:taxon-name-part></tp:taxon-name>) in horses and donkeys: a preliminary study.</article-title><source>Medical and Veterinary Entomology</source><volume>7</volume>: <fpage>233</fpage>–<lpage>237</lpage>. <ext-link xlink:type="simple" ext-link-type="doi" xlink:href="10.1111/j.1365-2915.1993.tb00682.x">https://doi.org/10.1111/j.1365-2915.1993.tb00682.x</ext-link></mixed-citation></ref><ref id="B99"><mixed-citation xmlns:xlink="http://www.w3.org/1999/xlink" xlink:type="simple"><person-group><name name-style="western"><surname>Xue</surname><given-names>WQ</given-names></name><name name-style="western"><surname>Wang</surname><given-names>MF</given-names></name></person-group> (<year>1996</year>) <article-title><tp:taxon-name><tp:taxon-name-part taxon-name-part-type="family">Gasterophilidae</tp:taxon-name-part></tp:taxon-name>.</article-title> In: <person-group><name name-style="western"><surname>Xue</surname><given-names>WQ</given-names></name><name name-style="western"><surname>Zhao</surname><given-names>JM</given-names></name></person-group> (<role>Eds</role>) <issue-title>Flies of China.</issue-title><source>Vol. 2. Liaoning Science and Technology Press, Shenyang</source>, <fpage>2207</fpage>–<lpage>2215</lpage>.</mixed-citation></ref><ref id="B87"><mixed-citation xmlns:xlink="http://www.w3.org/1999/xlink" xlink:type="simple"><person-group><name name-style="western"><surname>Sequeira</surname><given-names>JL</given-names></name><name name-style="western"><surname>Tostes</surname><given-names>RA</given-names></name><name name-style="western"><surname>Oliveira-Sequeira</surname><given-names>TCG</given-names></name></person-group> (<year>2001</year>) <article-title>Prevalence and macro- and microscopic lesions produced by <italic><tp:taxon-name><tp:taxon-name-part taxon-name-part-type="genus">Gasterophilus</tp:taxon-name-part> <tp:taxon-name-part taxon-name-part-type="species">nasalis</tp:taxon-name-part></tp:taxon-name></italic> (<tp:taxon-name><tp:taxon-name-part taxon-name-part-type="order">Diptera</tp:taxon-name-part></tp:taxon-name>: <tp:taxon-name><tp:taxon-name-part taxon-name-part-type="family">Oestridae</tp:taxon-name-part></tp:taxon-name>) in the Botucatu Region, SP, Brazil.</article-title><source>Veterinary Parasitology</source><volume>102</volume>: <fpage>261</fpage>–<lpage>266</lpage>. <ext-link xlink:type="simple" ext-link-type="doi" xlink:href="10.1016/S0304-4017(01)00536-2">https://doi.org/10.1016/S0304-4017(01)00536-2</ext-link></mixed-citation></ref><ref id="B17"><mixed-citation xmlns:xlink="http://www.w3.org/1999/xlink" xlink:type="simple"><person-group><name name-style="western"><surname>Colwell</surname><given-names>DD</given-names></name><name name-style="western"><surname>Otranto</surname><given-names>D</given-names></name><name name-style="western"><surname>Horak</surname><given-names>IG</given-names></name></person-group> (<year>2007</year>) <article-title>Comparative scanning electron microscopy of <italic><tp:taxon-name><tp:taxon-name-part taxon-name-part-type="genus">Gasterophilus</tp:taxon-name-part></tp:taxon-name></italic> third instars.</article-title><source>Medical and Veterinary Entomology</source><volume>21</volume>: <fpage>255</fpage>–<lpage>264</lpage>. <ext-link xlink:type="simple" ext-link-type="doi" xlink:href="10.1111/j.1365-2915.2007.00692.x">https://doi.org/10.1111/j.1365-2915.2007.00692.x</ext-link></mixed-citation></ref><ref id="B29"><mixed-citation xmlns:xlink="http://www.w3.org/1999/xlink" xlink:type="simple"><person-group><name name-style="western"><surname>Felix</surname><given-names>SR</given-names></name><name name-style="western"><surname>Silva</surname><given-names>CE</given-names></name><name name-style="western"><surname>Schmidtt</surname><given-names>E</given-names></name><name name-style="western"><surname>Nizoli</surname><given-names>LQ</given-names></name><name name-style="western"><surname>Götze</surname><given-names>MM</given-names></name><name name-style="western"><surname>Silva</surname><given-names>SS</given-names></name></person-group> (<year>2007</year>) <article-title>Presence of <italic><tp:taxon-name><tp:taxon-name-part taxon-name-part-type="genus">Gasterophilus</tp:taxon-name-part></tp:taxon-name></italic> (Leach, 1817) (<tp:taxon-name><tp:taxon-name-part taxon-name-part-type="order">Diptera</tp:taxon-name-part></tp:taxon-name>: <tp:taxon-name><tp:taxon-name-part taxon-name-part-type="family">Oestridae</tp:taxon-name-part></tp:taxon-name>) in horses in Rio Grande do Sul State, Brazil.</article-title><source>Parasitologia Latinoamericana</source><volume>62</volume>: <fpage>122</fpage>–<lpage>126</lpage>. <ext-link xlink:type="simple" ext-link-type="doi" xlink:href="10.4067/S0717-77122007000200004">https://doi.org/10.4067/S0717-77122007000200004</ext-link></mixed-citation></ref><ref id="B102"><mixed-citation xmlns:xlink="http://www.w3.org/1999/xlink" xlink:type="simple"><person-group><name name-style="western"><surname>Zhang</surname><given-names>D</given-names></name><name name-style="western"><surname>Li</surname><given-names>X</given-names></name><name name-style="western"><surname>Liu</surname><given-names>X</given-names></name><name name-style="western"><surname>Wang</surname><given-names>Q</given-names></name><name name-style="western"><surname>Pape</surname><given-names>T</given-names></name></person-group> (<year>2016</year>) The antenna of horse stomach bot flies: Morphology and phylogenetic implications (<tp:taxon-name><tp:taxon-name-part taxon-name-part-type="family">Oestridae</tp:taxon-name-part></tp:taxon-name>, <tp:taxon-name><tp:taxon-name-part taxon-name-part-type="subfamily">Gasterophilinae</tp:taxon-name-part></tp:taxon-name>: <italic><tp:taxon-name><tp:taxon-name-part taxon-name-part-type="genus">Gasterophilus</tp:taxon-name-part></tp:taxon-name></italic> Leach). Scientific Reports 6. <ext-link xlink:type="simple" ext-link-type="doi" xlink:href="10.1038/srep34409">https://doi.org/10.1038/srep34409</ext-link></mixed-citation></ref><ref id="B54"><mixed-citation xmlns:xlink="http://www.w3.org/1999/xlink" xlink:type="simple"><person-group><name name-style="western"><surname>Li</surname><given-names>XY</given-names></name><name name-style="western"><surname>Chen</surname><given-names>Y</given-names></name><name name-style="western"><surname>Wange</surname><given-names>Q</given-names></name><name name-style="western"><surname>Li</surname><given-names>K</given-names></name><name name-style="western"><surname>Pape</surname><given-names>T</given-names></name><name name-style="western"><surname>Zhang</surname><given-names>D</given-names></name></person-group> (<year>2018</year>) <article-title>Molecular and morphological characterization of third instar Palaearctic horse stomach bot fly larvae (<tp:taxon-name><tp:taxon-name-part taxon-name-part-type="family">Oestridae</tp:taxon-name-part></tp:taxon-name>: <tp:taxon-name><tp:taxon-name-part taxon-name-part-type="subfamily">Gasterophilinae</tp:taxon-name-part></tp:taxon-name>, <italic><tp:taxon-name><tp:taxon-name-part taxon-name-part-type="genus">Gasterophilus</tp:taxon-name-part></tp:taxon-name></italic>).</article-title><source>Veterinary Parasitology</source><volume>262</volume>: <fpage>56</fpage>–<lpage>74</lpage>. <ext-link xlink:type="simple" ext-link-type="doi" xlink:href="10.1016/j.vetpar.2018.09.011">https://doi.org/10.1016/j.vetpar.2018.09.011</ext-link></mixed-citation></ref><ref id="B100"><mixed-citation xmlns:xlink="http://www.w3.org/1999/xlink" xlink:type="simple"><person-group><name name-style="western"><surname>Yan</surname><given-names>L</given-names></name><name name-style="western"><surname>Pape</surname><given-names>T</given-names></name><name name-style="western"><surname>Elgar</surname><given-names>MA</given-names></name><name name-style="western"><surname>Gao</surname><given-names>Y</given-names></name><name name-style="western"><surname>Zhang</surname><given-names>D</given-names></name></person-group> (<year>2019</year>) Evolutionary history of stomach bot flies in the light of mitogenomics. Systematic Entomology. <ext-link xlink:type="simple" ext-link-type="doi" xlink:href="10.1111/syen.12356">https://doi.org/10.1111/syen.12356</ext-link></mixed-citation></ref></ref-list></tp:taxon-treatment>
