# Supplementary material for: Taxonomic review of Gasterophilus (Oestridae, Gasterophilinae) of the world, with updated nomenclature, keys, biological notes, and distributions
Source: Zookeys. 2019 Nov 21;891:119–56. doi: 10.3897/zookeys.891.38560 (PMC6882926; doi:10.3897/zookeys.891.38560)
Supplement: XML Treatment for Gasterophilus ternicinctus [file zookeys.891.38560-treatment10.xml]

<!DOCTYPE tp:taxon-treatment
  PUBLIC "-//TaxonX//DTD Taxonomic Treatment Publishing DTD v0 20100105//EN" "tax-treatment-NSO.dtd">
<tp:taxon-treatment xmlns:tp="http://www.plazi.org/taxpub"><tp:treatment-meta><kwd-group><label>Taxon classification</label><kwd><named-content xmlns:xlink="http://www.w3.org/1999/xlink" content-type="kingdom">Animalia</named-content></kwd><kwd><named-content xmlns:xlink="http://www.w3.org/1999/xlink" content-type="order">Diptera</named-content></kwd><kwd><named-content xmlns:xlink="http://www.w3.org/1999/xlink" content-type="family">Oestridae</named-content></kwd></kwd-group><mixed-citation publication-type="journal"><person-group><name><surname>Li</surname><given-names>Xin-Yu</given-names></name><name><surname>Pape</surname><given-names>Thomas</given-names></name><name><surname>Zhang</surname><given-names>Dong</given-names></name></person-group><article-title>Taxonomic review of <italic><tp:taxon-name><tp:taxon-name-part taxon-name-part-type="genus" reg="Gasterophilus">Gasterophilus</tp:taxon-name-part></tp:taxon-name></italic> (<tp:taxon-name><tp:taxon-name-part taxon-name-part-type="family">Oestridae</tp:taxon-name-part></tp:taxon-name>, <tp:taxon-name><tp:taxon-name-part taxon-name-part-type="subfamily">Gasterophilinae</tp:taxon-name-part></tp:taxon-name>) of the world, with updated nomenclature, keys, biological notes, and distributions</article-title><source>Zookeys</source><day>21</day><month>11</month><year>2019</year><volume>891</volume><fpage>119</fpage><lpage>156</lpage><pub-id pub-id-type="doi">10.3897/zookeys.891.38560</pub-id></mixed-citation></tp:treatment-meta><tp:nomenclature><tp:taxon-name><object-id xmlns:xlink="http://www.w3.org/1999/xlink" content-type="arpha" xlink:type="simple">41CF737E-A4E3-5C2F-B057-94CBF6408298</object-id>
            <tp:taxon-name-part taxon-name-part-type="genus" reg="Gasterophilus">Gasterophilus</tp:taxon-name-part>
            <tp:taxon-name-part taxon-name-part-type="species" reg="ternicinctus">ternicinctus</tp:taxon-name-part>
          </tp:taxon-name><tp:taxon-authority>(Gedoelst, 1912)</tp:taxon-authority><xref ref-type="fig" rid="F3">Figs 3G–I</xref><xref ref-type="fig" rid="F6">, 6E, F</xref><xref ref-type="fig" rid="F9">, 9G–I</xref><xref ref-type="fig" rid="F10">, 10I</xref><xref ref-type="fig" rid="F13">, 13G–I</xref><xref ref-type="table" rid="T1">; Table 1</xref><tp:nomenclature-citation-list><tp:nomenclature-citation><tp:taxon-name>
                <tp:taxon-name-part taxon-name-part-type="genus" reg="Gasterophilus">Gasterophilus</tp:taxon-name-part> <tp:taxon-name-part taxon-name-part-type="species" reg="ternicinctus">ternicinctus</tp:taxon-name-part></tp:taxon-name><comment>Gedoelst, 1912: 426. Type locality: Democratic Republic of the Congo (as “Zaire”), 11.5 km W of Luapula river (as “6 milles W. du Luapula”).</comment></tp:nomenclature-citation><tp:nomenclature-citation><tp:taxon-name>
                <tp:taxon-name-part taxon-name-part-type="genus" reg="Gasterophilus">Gasterophilus</tp:taxon-name-part> <tp:taxon-name-part taxon-name-part-type="species" reg="gedoelsti">gedoelsti</tp:taxon-name-part></tp:taxon-name><comment>Rodhain &amp; Bequaert, 1920: 188. Type locality: Kenya.</comment></tp:nomenclature-citation></tp:nomenclature-citation-list></tp:nomenclature><tp:treatment-sec sec-type="Selected references" id="SECID0EO2DI"><title>Selected references.</title><p><xref ref-type="bibr" rid="B104">Zumpt (1965</xref>: 128); <xref ref-type="bibr" rid="B13">Cogley (1991b)</xref>; <xref ref-type="bibr" rid="B16">Colwell et al. (2006</xref>: 36).</p></tp:treatment-sec><tp:treatment-sec sec-type="diagnosis" id="SECID0EA3DI"><title>Diagnosis.</title><p>Facial plate bare. Wing with darkened patches with demarcated edges. Distance between crossveins r-m and dm-cu less than length of r-m. Meron with unmodified setae. Legs yellowish brown, with tibiae and tarsi more or less darkened. Hind trochanter of male with a long, spatulate process, of female with a tubercle; hind tibia and tarsus flattened distinctly in male, slightly in female; tarsomeres 2–4 shortened in both sexes, broader than long. Abdomen ground color yellow in both male and female. Male cercus elongated and broad, length/width ratio around 1.5; surstylus mainly black with yellow coloration basally, and a rounded apex. Female abdominal segment 7 distinctly longer than broad, sternite 8 longitudinally ridged in the middle and with a scallop-shaped apex.</p></tp:treatment-sec><tp:treatment-sec sec-type="material" id="SECID0EF3DI"><title>Material examined.</title><p>SOUTH AFRICA • 1♂; KwaZulu; Hluhluwe-Imfolozi Park; 8 Mar. 1963; collector unknown; MBFU. KENYA • 1♂, 1♀; Kenplains, Athi river; 13 Mar. 1991; C.F. Dewhurst leg.; NHMUK.</p></tp:treatment-sec><tp:treatment-sec sec-type="host" id="SECID0EK3DI"><title>Hosts.</title><p>Burchell’s zebra (<italic><tp:taxon-name><tp:taxon-name-part taxon-name-part-type="genus" reg="Equus">E.</tp:taxon-name-part> <tp:taxon-name-part taxon-name-part-type="species" reg="quagga">quagga</tp:taxon-name-part> <tp:taxon-name-part taxon-name-part-type="subspecies" reg="burchellii">burchellii</tp:taxon-name-part></tp:taxon-name></italic>).</p></tp:treatment-sec><tp:treatment-sec sec-type="distribution" id="SECID0E63DI"><title>Distribution.</title><p><bold>Afrotropical</bold> – Burkina Faso, Democratic Republic of the Congo, Kenya, Republic of the Congo, Senegal, South Africa, Zambia.</p></tp:treatment-sec><tp:treatment-sec><!--Section generated to contain objects referenced in tp:taxon-treatment.--><fig id="F3" position="float" orientation="portrait"><object-id xmlns:xlink="http://www.w3.org/1999/xlink" content-type="doi" xlink:type="simple">10.3897/zookeys.891.38560.figure3</object-id><object-id xmlns:xlink="http://www.w3.org/1999/xlink" content-type="arpha" xlink:type="simple">CC7762FC-73B6-54E1-93A4-E09CA5ABEE7A</object-id><label>Figure 3.</label><caption><p>Left lateral view of habitus (<bold>A, D, G</bold>), head and thorax (<bold>B, E, H</bold>), and head in frontal view (<bold>C, F, I</bold>) of male <italic><tp:taxon-name><tp:taxon-name-part taxon-name-part-type="genus" reg="Gasterophilus">Gasterophilus</tp:taxon-name-part></tp:taxon-name></italic> species <bold>A–C</bold><italic><tp:taxon-name><tp:taxon-name-part taxon-name-part-type="genus" reg="Gasterophilus">G.</tp:taxon-name-part> <tp:taxon-name-part taxon-name-part-type="species" reg="nigricornis">nigricornis</tp:taxon-name-part></tp:taxon-name></italic> (Loew); China (in MBFU) <bold>D–F</bold><italic><tp:taxon-name><tp:taxon-name-part taxon-name-part-type="genus" reg="Gasterophilus">G.</tp:taxon-name-part> <tp:taxon-name-part taxon-name-part-type="species" reg="pecorum">pecorum</tp:taxon-name-part></tp:taxon-name></italic> (Fabricius); China (in MBFU) <bold>G–I</bold><italic><tp:taxon-name><tp:taxon-name-part taxon-name-part-type="genus" reg="Gasterophilus">G.</tp:taxon-name-part> <tp:taxon-name-part taxon-name-part-type="species" reg="ternicinctus">ternicinctus</tp:taxon-name-part></tp:taxon-name></italic> Gedoelst; South Africa (in MBFU). Scale bars: 1 mm (<bold>A–I</bold>).</p></caption><graphic xmlns:xlink="http://www.w3.org/1999/xlink" xlink:href="zookeys-891-119-g003.jpg" position="float" orientation="portrait" xlink:type="simple" id="oo_358321.jpg"><uri content-type="original_file" xlink:type="simple">https://binary.pensoft.net/fig/358321</uri></graphic></fig><fig id="F6" position="float" orientation="portrait"><object-id xmlns:xlink="http://www.w3.org/1999/xlink" content-type="doi" xlink:type="simple">10.3897/zookeys.891.38560.figure6</object-id><object-id xmlns:xlink="http://www.w3.org/1999/xlink" content-type="arpha" xlink:type="simple">C1978B0D-E48D-50EF-A126-3E78FFD5F56F</object-id><label>Figure 6.</label><caption><p>Dorsal view of habitus (<bold>A, C, E</bold>) and head and thorax (<bold>B, D, F</bold>) of male <italic><tp:taxon-name><tp:taxon-name-part taxon-name-part-type="genus" reg="Gasterophilus">Gasterophilus</tp:taxon-name-part></tp:taxon-name></italic> species <bold>A, B</bold><italic><tp:taxon-name><tp:taxon-name-part taxon-name-part-type="genus" reg="Gasterophilus">G.</tp:taxon-name-part> <tp:taxon-name-part taxon-name-part-type="species" reg="nigricornis">nigricornis</tp:taxon-name-part></tp:taxon-name></italic> (Loew) <bold>C, D</bold><italic><tp:taxon-name><tp:taxon-name-part taxon-name-part-type="genus" reg="Gasterophilus">G.</tp:taxon-name-part> <tp:taxon-name-part taxon-name-part-type="species" reg="pecorum">pecorum</tp:taxon-name-part></tp:taxon-name></italic> (Fabricius) <bold>E, F</bold><italic><tp:taxon-name><tp:taxon-name-part taxon-name-part-type="genus" reg="Gasterophilus">G.</tp:taxon-name-part> <tp:taxon-name-part taxon-name-part-type="species" reg="ternicinctus">ternicinctus</tp:taxon-name-part></tp:taxon-name></italic> Gedoelst. Scale bars: 1 mm (<bold>A–F</bold>).</p></caption><graphic xmlns:xlink="http://www.w3.org/1999/xlink" xlink:href="zookeys-891-119-g006.jpg" position="float" orientation="portrait" xlink:type="simple" id="oo_358324.jpg"><uri content-type="original_file" xlink:type="simple">https://binary.pensoft.net/fig/358324</uri></graphic></fig><fig id="F9" position="float" orientation="portrait"><object-id xmlns:xlink="http://www.w3.org/1999/xlink" content-type="doi" xlink:type="simple">10.3897/zookeys.891.38560.figure9</object-id><object-id xmlns:xlink="http://www.w3.org/1999/xlink" content-type="arpha" xlink:type="simple">A41ABC74-1292-52BB-99F0-4D1C18151E19</object-id><label>Figure 9.</label><caption><p>Dorsal view (<bold>A, D, G</bold>) and left lateral view (<bold>B, E, H</bold>) of habitus, and head in frontal view (<bold>C, F, I</bold>) of female <italic><tp:taxon-name><tp:taxon-name-part taxon-name-part-type="genus" reg="Gasterophilus">Gasterophilus</tp:taxon-name-part></tp:taxon-name></italic> species <bold>A–C</bold><italic><tp:taxon-name><tp:taxon-name-part taxon-name-part-type="genus" reg="Gasterophilus">G.</tp:taxon-name-part> <tp:taxon-name-part taxon-name-part-type="species" reg="nigricornis">nigricornis</tp:taxon-name-part></tp:taxon-name></italic> (Loew); China (in MBFU) <bold>D–F</bold><italic><tp:taxon-name><tp:taxon-name-part taxon-name-part-type="genus" reg="Gasterophilus">G.</tp:taxon-name-part> <tp:taxon-name-part taxon-name-part-type="species" reg="pecorum">pecorum</tp:taxon-name-part></tp:taxon-name></italic> (Fabricius); China (in MBFU) <bold>G–I</bold><italic><tp:taxon-name><tp:taxon-name-part taxon-name-part-type="genus" reg="Gasterophilus">G.</tp:taxon-name-part> <tp:taxon-name-part taxon-name-part-type="species" reg="ternicinctus">ternicinctus</tp:taxon-name-part></tp:taxon-name></italic> Gedoelst; Kenya (in NHM). Scale bars: 1 mm (<bold>A, B, D–E, G, H</bold>); 0.5 mm (<bold>C, F, I</bold>).</p></caption><graphic xmlns:xlink="http://www.w3.org/1999/xlink" xlink:href="zookeys-891-119-g009.jpg" position="float" orientation="portrait" xlink:type="simple" id="oo_358327.jpg"><uri content-type="original_file" xlink:type="simple">https://binary.pensoft.net/fig/358327</uri></graphic></fig><fig id="F10" position="float" orientation="portrait"><object-id xmlns:xlink="http://www.w3.org/1999/xlink" content-type="doi" xlink:type="simple">10.3897/zookeys.891.38560.figure10</object-id><object-id xmlns:xlink="http://www.w3.org/1999/xlink" content-type="arpha" xlink:type="simple">CD1CE507-56E0-58BD-AB22-FCE5C31ADB67</object-id><label>Figure 10.</label><caption><p>Wing of <italic><tp:taxon-name><tp:taxon-name-part taxon-name-part-type="genus" reg="Gasterophilus">Gasterophilus</tp:taxon-name-part></tp:taxon-name></italic> species, with <bold>A–C</bold> modified from <xref ref-type="bibr" rid="B55">Li et al. (2019)</xref><bold>A</bold><italic><tp:taxon-name><tp:taxon-name-part taxon-name-part-type="genus" reg="Gasterophilus">G.</tp:taxon-name-part> <tp:taxon-name-part taxon-name-part-type="species" reg="flavipes">flavipes</tp:taxon-name-part></tp:taxon-name></italic> (Olivier) <bold>B</bold><italic><tp:taxon-name><tp:taxon-name-part taxon-name-part-type="genus" reg="Gasterophilus">G.</tp:taxon-name-part> <tp:taxon-name-part taxon-name-part-type="species" reg="haemorrhoidalis">haemorrhoidalis</tp:taxon-name-part></tp:taxon-name></italic> (Linnaeus) <bold>C</bold><italic><tp:taxon-name><tp:taxon-name-part taxon-name-part-type="genus" reg="Gasterophilus">G.</tp:taxon-name-part> <tp:taxon-name-part taxon-name-part-type="species" reg="inermis">inermis</tp:taxon-name-part></tp:taxon-name></italic> (Brauer) <bold>D</bold><italic><tp:taxon-name><tp:taxon-name-part taxon-name-part-type="genus" reg="Gasterophilus">G.</tp:taxon-name-part> <tp:taxon-name-part taxon-name-part-type="species" reg="intestinalis">intestinalis</tp:taxon-name-part></tp:taxon-name></italic><bold>E</bold><italic><tp:taxon-name><tp:taxon-name-part taxon-name-part-type="genus" reg="Gasterophilus">G.</tp:taxon-name-part> <tp:taxon-name-part taxon-name-part-type="species" reg="meridionalis">meridionalis</tp:taxon-name-part></tp:taxon-name></italic> (Pillers &amp; Evans) <bold>F</bold><italic><tp:taxon-name><tp:taxon-name-part taxon-name-part-type="genus" reg="Gasterophilus">G.</tp:taxon-name-part> <tp:taxon-name-part taxon-name-part-type="species" reg="nasalis">nasalis</tp:taxon-name-part></tp:taxon-name></italic> (Linnaeus) <bold>G</bold><italic><tp:taxon-name><tp:taxon-name-part taxon-name-part-type="genus" reg="Gasterophilus">G.</tp:taxon-name-part> <tp:taxon-name-part taxon-name-part-type="species" reg="nigricornis">nigricornis</tp:taxon-name-part></tp:taxon-name></italic> (Loew) <bold>H</bold><italic><tp:taxon-name><tp:taxon-name-part taxon-name-part-type="genus" reg="Gasterophilus">G.</tp:taxon-name-part> <tp:taxon-name-part taxon-name-part-type="species" reg="pecorum">pecorum</tp:taxon-name-part></tp:taxon-name></italic> (Fabricius) <bold>I</bold><italic><tp:taxon-name><tp:taxon-name-part taxon-name-part-type="genus" reg="Gasterophilus">G.</tp:taxon-name-part> <tp:taxon-name-part taxon-name-part-type="species" reg="ternicinctus">ternicinctus</tp:taxon-name-part></tp:taxon-name></italic> Gedoelst. Scale bars: 0.5 mm (<bold>A–C</bold>); 1 mm (<bold>D–I</bold>).</p></caption><graphic xmlns:xlink="http://www.w3.org/1999/xlink" xlink:href="zookeys-891-119-g010.jpg" position="float" orientation="portrait" xlink:type="simple" id="oo_358328.jpg"><uri content-type="original_file" xlink:type="simple">https://binary.pensoft.net/fig/358328</uri></graphic></fig><fig id="F13" position="float" orientation="portrait"><object-id xmlns:xlink="http://www.w3.org/1999/xlink" content-type="doi" xlink:type="simple">10.3897/zookeys.891.38560.figure13</object-id><object-id xmlns:xlink="http://www.w3.org/1999/xlink" content-type="arpha" xlink:type="simple">E9370E14-715E-5CAB-A32F-9D72A6162F68</object-id><label>Figure 13.</label><caption><p>Dorsal (<bold>A, D, G</bold>), left lateral (<bold>B, E, H</bold>) and posterior (<bold>C, F, I</bold>) view of male genitalia of <italic><tp:taxon-name><tp:taxon-name-part taxon-name-part-type="genus" reg="Gasterophilus">Gasterophilus</tp:taxon-name-part></tp:taxon-name></italic> species <bold>A–C</bold><italic><tp:taxon-name><tp:taxon-name-part taxon-name-part-type="genus" reg="Gasterophilus">G.</tp:taxon-name-part> <tp:taxon-name-part taxon-name-part-type="species" reg="nigricornis">nigricornis</tp:taxon-name-part></tp:taxon-name></italic> (Loew) <bold>D–F</bold><italic><tp:taxon-name><tp:taxon-name-part taxon-name-part-type="genus" reg="Gasterophilus">G.</tp:taxon-name-part> <tp:taxon-name-part taxon-name-part-type="species" reg="pecorum">pecorum</tp:taxon-name-part></tp:taxon-name></italic> (Fabricius) <bold>G–I</bold><italic><tp:taxon-name><tp:taxon-name-part taxon-name-part-type="genus" reg="Gasterophilus">G.</tp:taxon-name-part> <tp:taxon-name-part taxon-name-part-type="species" reg="ternicinctus">ternicinctus</tp:taxon-name-part></tp:taxon-name></italic> Gedoelst. Scale bars: 0.5 mm (<bold>A–I</bold>).</p></caption><graphic xmlns:xlink="http://www.w3.org/1999/xlink" xlink:href="zookeys-891-119-g013.jpg" position="float" orientation="portrait" xlink:type="simple" id="oo_358331.jpg"><uri content-type="original_file" xlink:type="simple">https://binary.pensoft.net/fig/358331</uri></graphic></fig><table-wrap id="T1" position="float" orientation="portrait"><label>Table 1.</label><caption><p>Natural history of <italic><tp:taxon-name><tp:taxon-name-part taxon-name-part-type="genus" reg="Gasterophilus">Gasterophilus</tp:taxon-name-part></tp:taxon-name></italic> species.</p></caption><table id="TID0E3HCI" rules="all"><tbody><tr><th rowspan="1" colspan="1">Species</th><th rowspan="1" colspan="1">Embryonic development /days</th><th rowspan="1" colspan="1">Hatching strategy</th><th rowspan="1" colspan="1">First instar development</th><th rowspan="1" colspan="1">Second and third instar development</th><th rowspan="1" colspan="1">Pupal period /days</th><th rowspan="1" colspan="1">Host</th><th rowspan="1" colspan="1"/><th rowspan="1" colspan="1"/><th rowspan="1" colspan="1"/><th rowspan="1" colspan="1"/><th rowspan="1" colspan="1"/><th rowspan="1" colspan="1"/><th rowspan="1" colspan="1"/></tr><tr><td rowspan="1" colspan="1">
                  <bold><italic><tp:taxon-name><tp:taxon-name-part taxon-name-part-type="genus" reg="Gasterophilus">G.</tp:taxon-name-part> <tp:taxon-name-part taxon-name-part-type="species" reg="flavipes">flavipes</tp:taxon-name-part></tp:taxon-name></italic></bold>
                </td><td rowspan="1" colspan="1">NA</td><td rowspan="1" colspan="1">NA</td><td rowspan="1" colspan="1">NA</td><td rowspan="1" colspan="1">NA</td><td rowspan="1" colspan="1">NA</td><td rowspan="1" colspan="1">· Domestic donkey (<italic><tp:taxon-name><tp:taxon-name-part taxon-name-part-type="genus" reg="Equus">Equus</tp:taxon-name-part> <tp:taxon-name-part taxon-name-part-type="species" reg="africanus">africanus</tp:taxon-name-part> <tp:taxon-name-part taxon-name-part-type="subspecies" reg="asinus">asinus</tp:taxon-name-part></tp:taxon-name></italic> Linnaeus) [speculated by <xref ref-type="bibr" rid="B7">Brauer (1863)</xref> without evidence].</td><td rowspan="1" colspan="1">NA</td><td rowspan="1" colspan="1">NA</td><td rowspan="1" colspan="1">NA</td><td rowspan="1" colspan="1">NA</td><td rowspan="1" colspan="1">NA</td><td rowspan="1" colspan="1">NA</td><td rowspan="1" colspan="1"><xref ref-type="bibr" rid="B7">Brauer 1863</xref>; <xref ref-type="bibr" rid="B55">Li et al. 2019</xref></td></tr><tr><td rowspan="6" colspan="1">
                  <bold><italic><tp:taxon-name><tp:taxon-name-part taxon-name-part-type="genus" reg="Gasterophilus">G.</tp:taxon-name-part> <tp:taxon-name-part taxon-name-part-type="species" reg="haemorrhoidalis">haemorrhoidalis</tp:taxon-name-part></tp:taxon-name></italic></bold>
                </td><td rowspan="6" colspan="1">2</td><td rowspan="6" colspan="1">Stimulated by moisture from licking or feeding of hosts.</td><td rowspan="6" colspan="1">· Penetrate epidermis of the lips of hosts and migrate into mouth.</td><td rowspan="1" colspan="1">· Second instar move to stomach and duodenum;</td><td rowspan="6" colspan="1">15–26</td><td rowspan="1" colspan="1">· Burchell’s zebra (<italic><tp:taxon-name><tp:taxon-name-part taxon-name-part-type="genus" reg="Equus">E.</tp:taxon-name-part> <tp:taxon-name-part taxon-name-part-type="species" reg="quagga">quagga</tp:taxon-name-part> <tp:taxon-name-part taxon-name-part-type="subspecies" reg="burchellii">burchellii</tp:taxon-name-part></tp:taxon-name></italic> Gray);</td><td rowspan="6" colspan="1">50–200</td><td rowspan="6" colspan="1">Around host</td><td rowspan="6" colspan="1">Hairs along the edge of the lips</td><td rowspan="6" colspan="1">One egg per hair</td><td rowspan="6" colspan="1">‘Hit-and-flee’: female in full flight swiftly collides with a host and rapidly deposits an egg and then flies away before repeating the process</td><td rowspan="6" colspan="1">1–7</td><td rowspan="6" colspan="1"><xref ref-type="bibr" rid="B24">Dove 1918</xref>; <xref ref-type="bibr" rid="B104">Zumpt 1965</xref>; <xref ref-type="bibr" rid="B16">Colwell et al. 2006</xref>; <xref ref-type="bibr" rid="B2">Anderson 2006</xref>; <xref ref-type="bibr" rid="B48">Huang et al. 2016</xref></td></tr><tr><td rowspan="5" colspan="1">· Third instar larvae become detached after some time and then pass to the rectum and re-attach themselves.</td><td rowspan="1" colspan="1">· Domestic horse (<italic><tp:taxon-name><tp:taxon-name-part taxon-name-part-type="genus" reg="Equus">E.</tp:taxon-name-part> <tp:taxon-name-part taxon-name-part-type="species" reg="ferus">ferus</tp:taxon-name-part> <tp:taxon-name-part taxon-name-part-type="subspecies" reg="caballus">caballus</tp:taxon-name-part></tp:taxon-name></italic> Linnaeus)</td></tr><tr><td rowspan="1" colspan="1">· Domestic donkey;</td></tr><tr><td rowspan="1" colspan="1">· Mongolian wild ass (<italic><tp:taxon-name><tp:taxon-name-part taxon-name-part-type="genus" reg="Equus">E.</tp:taxon-name-part> <tp:taxon-name-part taxon-name-part-type="species" reg="hemionus">hemionus</tp:taxon-name-part> <tp:taxon-name-part taxon-name-part-type="subspecies" reg="hemionus">hemionus</tp:taxon-name-part></tp:taxon-name></italic> Pallas);</td></tr><tr><td rowspan="1" colspan="1">· Mountain zebra [<italic><tp:taxon-name><tp:taxon-name-part taxon-name-part-type="genus" reg="Equus">E.</tp:taxon-name-part> <tp:taxon-name-part taxon-name-part-type="species" reg="zebra">zebra</tp:taxon-name-part></tp:taxon-name></italic> Linnaeus];</td></tr><tr><td rowspan="1" colspan="1">× Wild horse (<italic><tp:taxon-name><tp:taxon-name-part taxon-name-part-type="genus" reg="Equus">E.</tp:taxon-name-part> <tp:taxon-name-part taxon-name-part-type="species" reg="przewalskii">przewalskii</tp:taxon-name-part></tp:taxon-name></italic> Poliakov)</td></tr><tr><td rowspan="4" colspan="1">
                  <bold><italic><tp:taxon-name><tp:taxon-name-part taxon-name-part-type="genus" reg="Gasterophilus">G.</tp:taxon-name-part> <tp:taxon-name-part taxon-name-part-type="species" reg="inermis">inermis</tp:taxon-name-part></tp:taxon-name></italic></bold>
                </td><td rowspan="4" colspan="1">NA</td><td rowspan="4" colspan="1">Spontaneous.</td><td rowspan="1" colspan="1">· Penetrate skin of hosts at hatching site;</td><td rowspan="4" colspan="1">· Second and third instar larvae found in the rectum.</td><td rowspan="4" colspan="1">21–26</td><td rowspan="1" colspan="1">· Burchell’s zebra;</td><td rowspan="4" colspan="1">320–360</td><td rowspan="4" colspan="1">× Topographic landmark (Tops of hilltop shrubs/trees</td><td rowspan="4" colspan="1">Base of the hairs on cheeks</td><td rowspan="4" colspan="1">One egg per hair</td><td rowspan="4" colspan="1">Hit-and-flee</td><td rowspan="4" colspan="1">21–26</td><td rowspan="4" colspan="1"><xref ref-type="bibr" rid="B104">Zumpt 1965</xref>; <xref ref-type="bibr" rid="B16">Colwell et al. 2006</xref>; <xref ref-type="bibr" rid="B2">Anderson 2006</xref>; <xref ref-type="bibr" rid="B48">Huang et al. 2016</xref></td></tr><tr><td rowspan="3" colspan="1">· Migrate firstly under epidermis to the corner of mouth and then under the mucous membrane inside cheek.</td><td rowspan="1" colspan="1">· Domestic horse;</td></tr><tr><td rowspan="1" colspan="1">· Mongolian wild ass;</td></tr><tr><td rowspan="1" colspan="1">· Wild horse.</td></tr><tr><td rowspan="4" colspan="1">
                  <bold><italic><tp:taxon-name><tp:taxon-name-part taxon-name-part-type="genus" reg="Gasterophilus">G.</tp:taxon-name-part> <tp:taxon-name-part taxon-name-part-type="species" reg="intestinalis">intestinalis</tp:taxon-name-part></tp:taxon-name></italic></bold>
                </td><td rowspan="4" colspan="1">5</td><td rowspan="4" colspan="1">Stimulated by moisture and friction supplied by rubbing and licking of hosts.</td><td rowspan="1" colspan="1">· Penetrate hosts’ dorsal mucosa of tongue;</td><td rowspan="1" colspan="1">· Young second instar larvae attach to the pharynx and the sides of the epiglottis, and then pass to the stomach;</td><td rowspan="4" colspan="1">22–28</td><td rowspan="1" colspan="1">· Domestic donkey;</td><td rowspan="4" colspan="1">400–1000</td><td rowspan="1" colspan="1">× Around host;</td><td rowspan="4" colspan="1">Distal half of the hairs on forelegs and chest</td><td rowspan="4" colspan="1">Often several eggs found on one hair</td><td rowspan="4" colspan="1">Female hovers slowly in one spot and quickly deposits several eggs before flying to another position or to another host</td><td rowspan="4" colspan="1">7–21</td><td rowspan="4" colspan="1"><xref ref-type="bibr" rid="B24">Dove 1918</xref>; <xref ref-type="bibr" rid="B104">Zumpt 1965</xref>; <xref ref-type="bibr" rid="B8">Catts 1979</xref>; <xref ref-type="bibr" rid="B14">Cogley et al. 1982</xref>; <xref ref-type="bibr" rid="B16">Colwell et al. 2006</xref>; <xref ref-type="bibr" rid="B48">Huang et al. 2016</xref></td></tr><tr><td rowspan="3" colspan="1">· Burrow from the anterior to posterior end; the migration route is almost parallel to the right or left lateral margin of tongue.</td><td rowspan="3" colspan="1">· Third instar larvae are generally found clustered near the boundary of the nonglandular and glandular epithelia.</td><td rowspan="1" colspan="1">· Domestic horse;</td><td rowspan="3" colspan="1">× Topographic landmark (hilltop, top of shrubs/trees</td></tr><tr><td rowspan="1" colspan="1">· Mongolian wild ass;</td></tr><tr><td rowspan="1" colspan="1">· Wild horse.</td></tr><tr><td rowspan="1" colspan="1">
                  <bold><italic><tp:taxon-name><tp:taxon-name-part taxon-name-part-type="genus" reg="Gasterophilus">G.</tp:taxon-name-part> <tp:taxon-name-part taxon-name-part-type="species" reg="meridionalis">meridionalis</tp:taxon-name-part></tp:taxon-name></italic></bold>
                </td><td rowspan="1" colspan="1">NA</td><td rowspan="1" colspan="1">NA</td><td rowspan="1" colspan="1">NA</td><td rowspan="1" colspan="1">· Attached to stomach mucosa.</td><td rowspan="1" colspan="1">28–31</td><td rowspan="1" colspan="1">· Burchell’s zebra.</td><td rowspan="1" colspan="1">NA</td><td rowspan="1" colspan="1">NA</td><td rowspan="1" colspan="1">NA</td><td rowspan="1" colspan="1">NA</td><td rowspan="1" colspan="1">NA</td><td rowspan="1" colspan="1">NA</td><td rowspan="1" colspan="1">
                  <xref ref-type="bibr" rid="B104">Zumpt 1965</xref>
                </td></tr><tr><td rowspan="5" colspan="1">
                  <bold><italic><tp:taxon-name><tp:taxon-name-part taxon-name-part-type="genus" reg="Gasterophilus">G.</tp:taxon-name-part> <tp:taxon-name-part taxon-name-part-type="species" reg="nasalis">nasalis</tp:taxon-name-part></tp:taxon-name></italic></bold>
                </td><td rowspan="5" colspan="1">5–10</td><td rowspan="5" colspan="1">Spontaneous.</td><td rowspan="5" colspan="1">· Migrate on surface to inter-dental spaces of hosts.</td><td rowspan="1" colspan="1">· Moult to second instar at inter-dental sites;</td><td rowspan="5" colspan="1">16–24</td><td rowspan="1" colspan="1">· Burchell’s zebra;</td><td rowspan="5" colspan="1">300–500</td><td rowspan="5" colspan="1">Around host</td><td rowspan="5" colspan="1">Hairs under chin</td><td rowspan="5" colspan="1">Usually only one egg per hair, but occasionally five have been counted</td><td rowspan="5" colspan="1">Hit-and-flee, and an undisturbed female may deposit up to 20 eggs without leaving the host</td><td rowspan="5" colspan="1">1–12</td><td rowspan="5" colspan="1"><xref ref-type="bibr" rid="B24">Dove 1918</xref>; <xref ref-type="bibr" rid="B104">Zumpt 1965</xref>; <xref ref-type="bibr" rid="B16">Colwell et al. 2006</xref>; <xref ref-type="bibr" rid="B2">Anderson 2006</xref>; <xref ref-type="bibr" rid="B48">Huang et al. 2016</xref></td></tr><tr><td rowspan="4" colspan="1">· Migrate to duodenum and attach near pylorus.</td><td rowspan="1" colspan="1">· Domestic donkey;</td></tr><tr><td rowspan="1" colspan="1">· Domestic horse;</td></tr><tr><td rowspan="1" colspan="1">· Mongolian wild ass;</td></tr><tr><td rowspan="1" colspan="1">· Wild horse.</td></tr><tr><td rowspan="4" colspan="1">
                  <bold><italic><tp:taxon-name><tp:taxon-name-part taxon-name-part-type="genus" reg="Gasterophilus">G.</tp:taxon-name-part> <tp:taxon-name-part taxon-name-part-type="species" reg="nigricornis">nigricornis</tp:taxon-name-part></tp:taxon-name></italic></bold>
                </td><td rowspan="4" colspan="1">3–9</td><td rowspan="4" colspan="1">Spontaneous.</td><td rowspan="4" colspan="1">· Penetrate hosts and migrate firstly under epidermis to the corner of mouth and then under the mucous membrane inside the cheek.</td><td rowspan="1" colspan="1">· Molt to the second stage in the central part of the cheek;</td><td rowspan="4" colspan="1">31–34</td><td rowspan="1" colspan="1">· Domestic donkey;</td><td rowspan="4" colspan="1">350–350</td><td rowspan="4" colspan="1">NA</td><td rowspan="4" colspan="1">Base of the hairs on cheek or neck</td><td rowspan="4" colspan="1">One egg per hair</td><td rowspan="4" colspan="1">Hit-and-flee</td><td rowspan="4" colspan="1">NA</td><td rowspan="4" colspan="1"><xref ref-type="bibr" rid="B104">Zumpt 1965</xref>; <xref ref-type="bibr" rid="B16">Colwell et al. 2006</xref>; <xref ref-type="bibr" rid="B2">Anderson 2006</xref>; <xref ref-type="bibr" rid="B48">Huang et al. 2016</xref></td></tr><tr><td rowspan="1" colspan="1">· Migrate to duodenum, attach to mucosa and become encysted;</td><td rowspan="1" colspan="1">· Domestic horse;</td></tr><tr><td rowspan="2" colspan="1">· Third instar larvae leave the cyst and become attached superficially to the mucous membrane.</td><td rowspan="1" colspan="1">· Mongolian wild ass;</td></tr><tr><td rowspan="1" colspan="1">· Wild horse.</td></tr><tr><td rowspan="6" colspan="1">
                  <bold><italic><tp:taxon-name><tp:taxon-name-part taxon-name-part-type="genus" reg="Gasterophilus">G.</tp:taxon-name-part> <tp:taxon-name-part taxon-name-part-type="species" reg="pecorum">pecorum</tp:taxon-name-part></tp:taxon-name></italic></bold>
                </td><td rowspan="6" colspan="1">5–8</td><td rowspan="6" colspan="1">Stimulated by moisture and friction supplied by hosts’ ingestion.</td><td rowspan="1" colspan="1">· Penetrate mouth mucosa of hosts;</td><td rowspan="1" colspan="1">· Molt to second and third instar at oral site;</td><td rowspan="6" colspan="1">12–21</td><td rowspan="1" colspan="1">· Burchell’s zebra;</td><td rowspan="6" colspan="1">1300–2600</td><td rowspan="6" colspan="1">Around host</td><td rowspan="6" colspan="1">Off host, mainly on tip of grass blades, and also on plant stems</td><td rowspan="6" colspan="1">In rows (groups of 10–15 eggs/batch</td><td rowspan="6" colspan="1">Female continuously lays several eggs in one spot before flying to another position</td><td rowspan="6" colspan="1">1–4</td><td rowspan="6" colspan="1"><xref ref-type="bibr" rid="B104">Zumpt 1965</xref>; <xref ref-type="bibr" rid="B16">Colwell et al. 2006</xref>; <xref ref-type="bibr" rid="B46">Hoseini et al. 2017</xref>; <xref ref-type="bibr" rid="B48">Huang et al. 2016</xref></td></tr><tr><td rowspan="5" colspan="1">· Migrate to the soft palate and at the root of the tongue, occasionally the pharynx and oesophagus.</td><td rowspan="5" colspan="1">· Third instars migrate to stomach and attach to mucosa.</td><td rowspan="1" colspan="1">· Domestic donkey;</td></tr><tr><td rowspan="1" colspan="1">· Domestic horse;</td></tr><tr><td rowspan="1" colspan="1">· Mongolian wild ass;</td></tr><tr><td rowspan="1" colspan="1">· Persian onager (<italic><tp:taxon-name><tp:taxon-name-part taxon-name-part-type="genus" reg="Equus">E.</tp:taxon-name-part> <tp:taxon-name-part taxon-name-part-type="species" reg="hemionus">hemionus</tp:taxon-name-part> <tp:taxon-name-part taxon-name-part-type="subspecies" reg="onager">onager</tp:taxon-name-part></tp:taxon-name></italic> Boddaert);</td></tr><tr><td rowspan="1" colspan="1">· Wild horse.</td></tr><tr><td rowspan="1" colspan="1">
                  <bold><italic><tp:taxon-name><tp:taxon-name-part taxon-name-part-type="genus" reg="Gasterophilus">G.</tp:taxon-name-part> <tp:taxon-name-part taxon-name-part-type="species" reg="ternicinctus">ternicinctus</tp:taxon-name-part></tp:taxon-name></italic></bold>
                </td><td rowspan="1" colspan="1">NA</td><td rowspan="1" colspan="1">NA</td><td rowspan="1" colspan="1">· NA</td><td rowspan="1" colspan="1">· Second and third instar larvae found in stomach.</td><td rowspan="1" colspan="1">20–27</td><td rowspan="1" colspan="1">× Burchell’s zebra.</td><td rowspan="1" colspan="1">NA</td><td rowspan="1" colspan="1">NA</td><td rowspan="1" colspan="1">NA</td><td rowspan="1" colspan="1">NA</td><td rowspan="1" colspan="1">NA</td><td rowspan="1" colspan="1">NA</td><td rowspan="1" colspan="1">
                  <xref ref-type="bibr" rid="B104">Zumpt 1965</xref>
                </td></tr></tbody></table></table-wrap></tp:treatment-sec><ref-list><ref id="B55"><mixed-citation xmlns:xlink="http://www.w3.org/1999/xlink" xlink:type="simple"><person-group><name name-style="western"><surname>Li</surname><given-names>XY</given-names></name><name name-style="western"><surname>Pape</surname><given-names>T</given-names></name><name name-style="western"><surname>Zhang</surname><given-names>D</given-names></name></person-group> (<year>2019</year>) <italic><tp:taxon-name><tp:taxon-name-part taxon-name-part-type="genus">Gasterophilus</tp:taxon-name-part> <tp:taxon-name-part taxon-name-part-type="species">flavipes</tp:taxon-name-part></tp:taxon-name></italic> (<tp:taxon-name><tp:taxon-name-part taxon-name-part-type="family">Oestridae</tp:taxon-name-part></tp:taxon-name>: <tp:taxon-name><tp:taxon-name-part taxon-name-part-type="subfamily">Gasterophilinae</tp:taxon-name-part></tp:taxon-name>): a horse stomach bot fly brought back from oblivion with morphological and molecular evidence. PLoS ONE 14(8): e0220820. <ext-link xlink:type="simple" ext-link-type="doi" xlink:href="10.1371/journal.pone.0220820">https://doi.org/10.1371/journal.pone.0220820</ext-link></mixed-citation></ref><ref id="B7"><mixed-citation xmlns:xlink="http://www.w3.org/1999/xlink" xlink:type="simple"><person-group><name name-style="western"><surname>Brauer</surname><given-names>F</given-names></name></person-group> (<year>1863</year>) <source>Monographie der Oestriden. W.</source><publisher-name>Braumüller</publisher-name>, <publisher-loc>Wien</publisher-loc>, <size units="page">292 pp</size>. <ext-link xlink:type="simple" ext-link-type="doi" xlink:href="10.5962/bhl.title.57896">https://doi.org/10.5962/bhl.title.57896</ext-link></mixed-citation></ref><ref id="B24"><mixed-citation xmlns:xlink="http://www.w3.org/1999/xlink" xlink:type="simple"><person-group><name name-style="western"><surname>Dove</surname><given-names>WE</given-names></name></person-group> (<year>1918</year>) Some biological and control studies of <italic><tp:taxon-name><tp:taxon-name-part taxon-name-part-type="genus">Gastrophilus</tp:taxon-name-part> <tp:taxon-name-part taxon-name-part-type="species">haemorrhoidalis</tp:taxon-name-part></tp:taxon-name></italic> and other bots of horses. United States Department of Agriculture 597: 52 pp. <ext-link xlink:type="simple" ext-link-type="doi" xlink:href="10.5962/bhl.title.64448">https://doi.org/10.5962/bhl.title.64448</ext-link></mixed-citation></ref><ref id="B104"><mixed-citation xmlns:xlink="http://www.w3.org/1999/xlink" xlink:type="simple"><person-group><name name-style="western"><surname>Zumpt</surname><given-names>F</given-names></name></person-group> (<year>1965</year>) <source>Myiasis of Man and Animals in the Old World.</source><publisher-name>Butterworths Ltd.</publisher-name>, <publisher-loc>London</publisher-loc>, <size units="page">264 pp</size>.</mixed-citation></ref><ref id="B16"><mixed-citation xmlns:xlink="http://www.w3.org/1999/xlink" xlink:type="simple"><person-group><name name-style="western"><surname>Colwell</surname><given-names>DD</given-names></name><name name-style="western"><surname>Hall</surname><given-names>MJR</given-names></name><name name-style="western"><surname>Scholl</surname><given-names>PJ</given-names></name></person-group> (<year>2006</year>) <source>The Oestrid Flies: Biology, Host-Parasite Relationships, Impact and Management.</source><publisher-name>CABI</publisher-name>, <publisher-loc>Wallingford</publisher-loc>, <size units="page">357 pp</size>. <ext-link xlink:type="simple" ext-link-type="doi" xlink:href="10.1079/9780851996844.0000">https://doi.org/10.1079/9780851996844.0000</ext-link></mixed-citation></ref><ref id="B2"><mixed-citation xmlns:xlink="http://www.w3.org/1999/xlink" xlink:type="simple"><person-group><name name-style="western"><surname>Anderson</surname><given-names>JR</given-names></name></person-group> (<year>2006</year>) <article-title>Adult biology.</article-title> In: <person-group><name name-style="western"><surname>Colwell</surname><given-names>DD</given-names></name><name name-style="western"><surname>Hall</surname><given-names>MJR</given-names></name><name name-style="western"><surname>Scholl</surname><given-names>PJ</given-names></name></person-group> (<role>Eds</role>) <issue-title>The Oestrid Flies: Biology, Host-Parasite Relationships, Impact and Management.</issue-title><source>CABI, Wallingford</source>, <fpage>140</fpage>–<lpage>166</lpage>. <ext-link xlink:type="simple" ext-link-type="doi" xlink:href="10.1079/9780851996844.0140">https://doi.org/10.1079/9780851996844.0140</ext-link></mixed-citation></ref><ref id="B48"><mixed-citation xmlns:xlink="http://www.w3.org/1999/xlink" xlink:type="simple"><person-group><name name-style="western"><surname>Huang</surname><given-names>H</given-names></name><name name-style="western"><surname>Zhang</surname><given-names>B</given-names></name><name name-style="western"><surname>Chu</surname><given-names>H</given-names></name><name name-style="western"><surname>Zhang</surname><given-names>D</given-names></name><name name-style="western"><surname>Li</surname><given-names>K</given-names></name></person-group> (<year>2016</year>) <article-title><italic><tp:taxon-name><tp:taxon-name-part taxon-name-part-type="genus">Gasterophilus</tp:taxon-name-part></tp:taxon-name></italic> (<tp:taxon-name><tp:taxon-name-part taxon-name-part-type="order">Diptera</tp:taxon-name-part></tp:taxon-name>, <tp:taxon-name><tp:taxon-name-part taxon-name-part-type="family">Gasterophilidae</tp:taxon-name-part></tp:taxon-name>) infestation of equids in the Kalamaili Nature Reserve, China.</article-title><source>Parasite</source><volume>23</volume>: <fpage>1</fpage>–<lpage>36</lpage>. <ext-link xlink:type="simple" ext-link-type="doi" xlink:href="10.1051/parasite/2016036">https://doi.org/10.1051/parasite/2016036</ext-link></mixed-citation></ref><ref id="B8"><mixed-citation xmlns:xlink="http://www.w3.org/1999/xlink" xlink:type="simple"><person-group><name name-style="western"><surname>Catts</surname><given-names>EP</given-names></name></person-group> (<year>1979</year>) <article-title>Hilltop aggregation and mating behavior by <italic><tp:taxon-name><tp:taxon-name-part taxon-name-part-type="genus">Gasterophilus</tp:taxon-name-part> <tp:taxon-name-part taxon-name-part-type="species">intestinalis</tp:taxon-name-part></tp:taxon-name></italic> (<tp:taxon-name><tp:taxon-name-part taxon-name-part-type="order">Diptera</tp:taxon-name-part></tp:taxon-name>: <tp:taxon-name><tp:taxon-name-part taxon-name-part-type="family">Gasterophilidae</tp:taxon-name-part></tp:taxon-name>).</article-title><source>Journal of Medical Entomology</source><volume>16</volume>: <fpage>461</fpage>–<lpage>464</lpage>. <ext-link xlink:type="simple" ext-link-type="doi" xlink:href="10.1093/jmedent/16.6.461">https://doi.org/10.1093/jmedent/16.6.461</ext-link></mixed-citation></ref><ref id="B14"><mixed-citation xmlns:xlink="http://www.w3.org/1999/xlink" xlink:type="simple"><person-group><name name-style="western"><surname>Cogley</surname><given-names>TP</given-names></name><name name-style="western"><surname>Anderson</surname><given-names>JR</given-names></name><name name-style="western"><surname>Cogley</surname><given-names>LJ</given-names></name></person-group> (<year>1982</year>) <article-title>Migration of <italic><tp:taxon-name><tp:taxon-name-part taxon-name-part-type="genus">Gasterophilus</tp:taxon-name-part> <tp:taxon-name-part taxon-name-part-type="species">intestinalis</tp:taxon-name-part></tp:taxon-name></italic> larvae (<tp:taxon-name><tp:taxon-name-part taxon-name-part-type="order">Diptera</tp:taxon-name-part></tp:taxon-name>: <tp:taxon-name><tp:taxon-name-part taxon-name-part-type="family">Gasterophilidae</tp:taxon-name-part></tp:taxon-name>) in the equine oral cavity.</article-title><source>International Journal for Parasitology</source><volume>12</volume>: <fpage>473</fpage>–<lpage>480</lpage>. <ext-link xlink:type="simple" ext-link-type="doi" xlink:href="10.1016/0020-7519(82)90079-0">https://doi.org/10.1016/0020-7519(82)90079-0</ext-link></mixed-citation></ref><ref id="B46"><mixed-citation xmlns:xlink="http://www.w3.org/1999/xlink" xlink:type="simple"><person-group><name name-style="western"><surname>Hoseini</surname><given-names>SM</given-names></name><name name-style="western"><surname>Zaheri</surname><given-names>BA</given-names></name><name name-style="western"><surname>Adibi</surname><given-names>MA</given-names></name><name name-style="western"><surname>Ronaghi</surname><given-names>H</given-names></name><name name-style="western"><surname>Moshrefi</surname><given-names>AH</given-names></name></person-group> (<year>2017</year>) <article-title>Histopathological study of esophageal infection with <italic><tp:taxon-name><tp:taxon-name-part taxon-name-part-type="genus">Gasterophilus</tp:taxon-name-part> <tp:taxon-name-part taxon-name-part-type="species">pecorum</tp:taxon-name-part></tp:taxon-name></italic> (<tp:taxon-name><tp:taxon-name-part taxon-name-part-type="order">Diptera</tp:taxon-name-part></tp:taxon-name>: <tp:taxon-name><tp:taxon-name-part taxon-name-part-type="family">Oestridae</tp:taxon-name-part></tp:taxon-name>) in Persian Onager (<italic><tp:taxon-name><tp:taxon-name-part taxon-name-part-type="genus">Equus</tp:taxon-name-part> <tp:taxon-name-part taxon-name-part-type="species">hemionus</tp:taxon-name-part> <tp:taxon-name-part taxon-name-part-type="subspecies">onager</tp:taxon-name-part></tp:taxon-name></italic>).</article-title><source>Journal of Arthropod-Borne Diseases</source><volume>11</volume>: <fpage>441</fpage>–<lpage>445</lpage>.</mixed-citation></ref><ref id="B13"><mixed-citation xmlns:xlink="http://www.w3.org/1999/xlink" xlink:type="simple"><person-group><name name-style="western"><surname>Cogley</surname><given-names>TP</given-names></name></person-group> (<year>1991b</year>) <article-title>Status of the stomach bot fly <italic><tp:taxon-name><tp:taxon-name-part taxon-name-part-type="genus">Gasterophilus</tp:taxon-name-part> <tp:taxon-name-part taxon-name-part-type="species">lativentris</tp:taxon-name-part></tp:taxon-name></italic> (Brauer) 1858 (<tp:taxon-name><tp:taxon-name-part taxon-name-part-type="order">Diptera</tp:taxon-name-part></tp:taxon-name>: <tp:taxon-name><tp:taxon-name-part taxon-name-part-type="family">Gasterophilidae</tp:taxon-name-part></tp:taxon-name>).</article-title><source>Systematic Entomology</source><volume>16</volume>: <fpage>135</fpage>–<lpage>136</lpage>. <ext-link xlink:type="simple" ext-link-type="doi" xlink:href="10.1111/j.1365-3113.1991.tb00682.x">https://doi.org/10.1111/j.1365-3113.1991.tb00682.x</ext-link></mixed-citation></ref></ref-list></tp:taxon-treatment>
